# Supplementary material for: New insights from Thailand into the maternal genetic history of Mainland Southeast Asia
Source: Eur J Hum Genet. 2018 Feb 26;26(6):898–911. doi: 10.1038/s41431-018-0113-7 (PMC5974021; doi:10.1038/s41431-018-0113-7)
Supplement: Supplementary file 2 — Supplementary Table S2 [file 41431_2018_113_MOESM2_ESM.xlsx]

## Sheet: Supple Table S2
SampleID	Population code	Accession number in Genbank	Haplogroup	Polymorphisms
CT101	CT1	MG272576	M7b1a1a3	73G	150T	199C	204C	207A	263G	489C	750G	1438G	2706G	4048A	4071T	4164G	4769G	5351G	5460A	6455T	6680C	7028T	7684C	7853A	8701G	8860G	9540C	9615C	9824C	10398G	10400T	10873C	11719A	12405T	12705T	12811C	14419T	14766T	14783C	14978G	15043A	15301A	15326G	16129A	16189C	16192T	16223T	16297C
CT103	CT1	MG272577	M17c1a1	73G	143A	263G	489C	750G	930C	1438G	1590G	1598A	2706G	4655A	4769G	6032A	7028T	8701G	8860G	9540C	10398G	10400T	10873C	11004A	11719A	11914A	12705T	12973T	13651G	14766T	14783C	15043A	15301A	15326G	16095T	16182d	16183d	16189C	16209C	16223T	16233G	16274A	16304C
CT105	CT1	MG272578	M17c1a1	73G	143A	263G	315.1C	489C	750G	930C	1438G	1598A	2706G	4769G	4917G	7028T	8701G	8860G	9540C	10103G	10166C	10398G	10400T	10873C	11204C	11719A	12012T	12705T	12973T	13651G	14766T	14783C	15043A	15301A	15326G	15853T	16209C	16223T	16274A	16304C
CT107	CT1	MG272579	M7c1c3	73G	146C	199C	263G	309.1C	315.1C	489C	523d	524d	750G	1438G	2706G	3606G	4071T	4769G	4850T	5442C	6455T	7028T	8701G	8860G	9540C	9824C	10398G	10400T	10873C	11665T	11719A	12091C	12705T	14766T	14783C	15043A	15236G	15301A	15326G	16223T	16295T	16362C	16519C
CT109	CT1	MG272580	M7b1a1	73G	150T	159C	199C	263G	309.1C	315.1C	489C	750G	1438G	2706G	4048A	4071T	4164G	4769G	5351G	5460A	6455T	6680C	7028T	7684C	7853A	8701G	8860G	9540C	9824C	10398G	10400T	10873C	11719A	12405T	12705T	12811C	14766T	14783C	15043A	15301A	15326G	16129A	16223T	16294G	16297C
CT111	CT1	MG272581	M7c1c3	73G	146C	199C	263G	309.1C	315.1C	489C	523d	524d	750G	1438G	2706G	3606G	4071T	4769G	4850T	5442C	6455T	7028T	8701G	8860G	9540C	9824C	10398G	10400T	10873C	11665T	11719A	12091C	12705T	14766T	14783C	15043A	15236G	15301A	15326G	16223T	16295T	16362C	16519C
CT113	CT1	MG272582	M74a	63C	64T	66A	73G	215G	263G	315.1C	489C	523d	524d	750G	1438G	2706G	4769G	5054A	6185C	6575G	7028T	8251A	8701G	8860G	9540C	10268T	10398G	10400T	10873C	11719A	12705T	12850G	14311C	14766T	14783C	15043A	15301A	15326G	16093C	16223T	16311C	16362C	16381C
CT115	CT1	MG272583	H13a2a	151T	152C	263G	309.1C	315.1C	709A	750G	1008G	1438G	2259T	4769G	8790A	8860G	9269T	11350G	14872T	15043A	15118G	15326G	16256G	16519C
CT117	CT1	MG272584	M17c1a1a	73G	143A	146C	151T	263G	309.1C	315.1C	489C	523d	524d	750G	930C	1438G	1598A	2706G	2833G	3010A	4769G	4823C	7028T	8134C	8701G	8860G	9540C	10398G	10400T	10873C	11719A	12705T	12973T	13651G	13681G	14766T	14783C	15043A	15301A	15314A	15326G	15853T	16209C	16223T	16233G	16274A	16304C	16519C
CT119	CT1	MG272585	F1a1a1	73G	249d	263G	315.1C	523d	524d	750G	1438G	2706G	3027C	3970T	4086T	4769G	4965G	5369T	6392C	6962A	7028T	7310C	7673G	8149G	8860G	9053A	9548A	10310A	10609C	11215T	11719A	12406A	12882T	13759A	13928C	14766T	15326G	16108T	16129A	16162G	16172C	16304C	16519C
CT121	CT1	MG272586	M7b1a1a3	73G	150T	199C	204C	263G	309.1CC	315.1C	456T	489C	750G	1438G	2706G	4048A	4071T	4164G	4769G	5351G	5460A	6455T	6680C	7028T	7684C	7853A	8701G	8860G	9540C	9824C	10398G	10400T	10873C	11719A	12405T	12705T	12811C	14766T	14783C	14978G	15043A	15301A	15326G	16129A	16182C	16183C	16189C	16223T	16297C
CT123	CT1	MG272587	M7c1a	73G	146C	199C	263G	315.1C	489C	523d	524d	750G	1438G	2706G	3882A	3915A	4071T	4769G	4850T	5147A	5442C	5585A	6455T	6723A	7028T	8701G	8860G	9540C	9824C	10398G	10400T	10873C	11665T	11719A	12091C	12535T	12705T	13434G	14766T	14783C	15043A	15175T	15289C	15301A	15326G	16223T	16295T	16519C
CT125	CT1	MG272588	M7b1a1a3	73G	150T	199C	204C	263G	309.1CC	315.1C	456T	489C	750G	1438G	2706G	4048A	4071T	4164G	4769G	5351G	5460A	6455T	6680C	7028T	7684C	7853A	8701G	8860G	9540C	9824C	10398G	10400T	10873C	11719A	12405T	12705T	12811C	14766T	14783C	14978G	15043A	15301A	15326G	16129A	16182d	16183d	16189C	16223T	16297C
CT127	CT1	MG272589	F1f	73G	249d	263G	309.1C	315.1C	523d	524d	750G	1438G	2706G	3970T	4227G	4715G	4769G	6392C	6515C	6962A	7028T	7961C	8860G	9053A	9452A	10310A	10609C	11719A	12406A	12495G	12771A	12882T	13759A	13928C	14766T	15326G	16129A	16172C	16304C	16519C
CT129	CT1	MG272590	M12b1b	73G	185A	189G	263G	309.1C	315.1C	489C	523d	524d	750G	1438G	2706G	3897T	4170T	4769G	5580C	7028T	8701G	8860G	9540C	10398G	10400T	10873C	11359G	11719A	12030G	12372A	12705T	14040A	14569A	14727C	14766T	14783C	14788C	14869A	15010G	15043A	15301A	15326G	16108T	16172C	16223T	16234T	16290T	16428A
CT131	CT1	MG272591	B5a1a	73G	210G	263G	523d	524d	709A	750G	1438G	2706G	3537G	4769G	6960T	7028T	8281d	8282d	8283d	8284d	8285d	8286d	8287d	8288d	8289d	8584A	8860G	9899C	9950C	10398G	11719A	13145A	13395G	14209G	14766T	15235G	15326G	16140C	16189C	16266A	16311C	16519C
CT133	CT1	MG272592	N10a	73G	185A	189G	263G	722T	1438G	2706G	3543T	3873G	4562G	4769G	5581G	6314T	7028T	7853A	8860G	9899C	10373A	11719A	12136C	12705T	13434G	13500C	13928C	14022G	14766T	14953T	15211T	15326G	16172C	16183C	16189C	16223T	16362C	16519C
CT135	CT1	MG272593	N10a	73G	185A	189G	263G	722T	1438G	2706G	3543T	3873G	4562G	4769G	5581G	6314T	7028T	7853A	8860G	9899C	10373A	11719A	12136C	12705T	13434G	13500C	13928C	14022G	14766T	14953T	15211T	15326G	16172C	16183C	16189C	16223T	16362C	16519C
CT137	CT1	MG272594	N10a	73G	185A	189G	263G	309.1C	315.1C	722T	1438G	2706G	3543T	3873G	4562G	4769G	5581G	6314T	7028T	7853A	8860G	9899C	10373A	11719A	12136C	12705T	13434G	13500C	13928C	14022G	14766T	14953T	15211T	15326G	16172C	16189C	16223T	16362C	16519C
CT139	CT1	MG272595	R9b2	73G	263G	309.1C	315.1C	338T	750G	1438G	1541C	2706G	3666A	3970T	4021G	4769G	6647G	7028T	8724G	8860G	11299C	11422T	11719A	13191C	13722G	13928C	14766T	15314A	15326G	15883A	16304C	16362C	16519C
CT141	CT1	MG272596	N10a	73G	185A	189G	263G	309.1C	315.1C	722T	1438G	2706G	3543T	3873G	4562G	4769G	5581G	6314T	7028T	7853A	8860G	9899C	10373A	11719A	12136C	12705T	13434G	13500C	13928C	14022G	14766T	14953T	15211T	15326G	16172C	16183C	16189C	16223T	16362C	16519C
CT143	CT1	MG272597	F1e3	73G	150T	195C	249d	263G	309.1CC	315.1C	523d	524d	750G	1438G	2706G	3970T	4435G	4649T	4769G	5587C	6392C	6962A	7028T	8860G	10310A	10609C	11719A	12406A	12882T	13928C	14766T	15024A	15326G	16183C	16189C	16300G	16304C	16519C
CT145	CT1	MG272598	M7c1c2	73G	146A	199C	263G	309.1C	315.1C	489C	523d	524d	750G	1438G	2706G	3606G	4071T	4769G	4850T	5442C	6455T	7028T	8701G	8860G	9540C	9824C	10398G	10400T	10873C	11665T	11719A	12091C	12705T	14766T	14783C	15043A	15236G	15301A	15326G	16181G	16519C
CT147	CT1	MG272599	M17c	73G	263G	309.1C	315.1C	489C	709A	750G	930C	1438G	1598A	2706G	2746C	3693A	4529G	4769G	7028T	8701G	8860G	8874T	9540C	10319G	10398G	10400T	10873C	11719A	11914A	12705T	12973T	14470C	14544A	14766T	14783C	15043A	15301A	15326G	15517T	16189C	16209C	16223T	16399G	16519C
CT149	CT1	MG272600	R9b1a1a	73G	143A	183G	263G	309.1C	315.1C	523d	524d	573.1CCCC	750G	1438G	1541C	2706G	3970T	4017T	4769G	7028T	7849T	8860G	9055A	11719A	12714C	13928C	14766T	15326G	16192T	16288C	16304C	16390A	16519C
CT151	CT1	MG272601	B4b1a2a	73G	207A	263G	309.1CC	315.1C	499A	750G	827G	1119C	1438G	1719A	2220G	2706G	4769G	4820A	4991A	6023A	6216C	6413C	7028T	7419A	8281d	8282d	8283d	8284d	8285d	8286d	8287d	8288d	8289d	8860G	11719A	13590A	14766T	15301A	15326G	15535T	16136C	16189C	16217C	16519C
CT153	CT1	MG272602	M73a1	60.1T	71d	73G	263G	489C	750G	1438G	2263A	2352C	2706G	3396C	3399T	3533T	4769G	4856C	5655C	7028T	8701G	8860G	9540C	10398G	10400T	10685A	10873C	11476T	11569C	11719A	12705T	12950G	14034C	14766T	14783C	15043A	15301A	15326G	16093C	16184A	16223T	16278T	16519C
CT155	CT1	MG272603	F3a1	41T	73G	204C	207A	249d	263G	309.1C	315.1C	709A	750G	1438G	2706G	3434G	3970T	4769G	5585A	5894G	5913A	5978G	6392C	7028T	8860G	9854C	10310A	10320A	10499G	11053G	11065G	11719A	12621T	13928C	14766T	14971C	15326G	15943C	16260T	16298C	16355T	16362C
CT157	CT1	MG272604	F1a1a	73G	249d	263G	309.1C	315.1C	523d	524d	750G	1438G	2706G	3915A	3970T	4086T	4769G	6392C	6962A	7028T	8149G	8860G	9053A	9425G	9548A	9612A	10310A	10609C	11719A	12406A	12882T	13759A	13928C	14766T	15326G	16108T	16129A	16162G	16172C	16304C	16519C
CT159	CT1	MG272605	F1a1a1	73G	146C	249d	263G	309.1C	315.1C	523d	524d	750G	1438G	2706G	3398C	3970T	4086T	4769G	6392C	6962A	7028T	8149G	8860G	9053A	9548A	10310A	10547T	10609C	11215T	11719A	12406A	12882T	13759A	13928C	14766T	15326G	16108T	16129A	16162G	16172C	16291T	16304C	16519C
CT201	CT2	MG272606	M12b1a2	73G	114T	263G	309.1CC	315.1C	489C	523d	524d	750G	1331G	1438G	2706G	4170T	4769G	5580C	7028T	8701G	8860G	9540C	10398G	10400T	10873C	11260C	11359G	11719A	12030G	12372A	12705T	14569A	14727C	14766T	14783C	14788C	15010G	15043A	15236G	15301A	15326G	15951G	16129A	16172C	16223T	16234T	16290T	16319A
CT203	CT2	MG272607	M73a1	73G	263G	309.1C	315.1C	489C	750G	1438G	2263A	2352C	2706G	3396C	3399T	3533T	4769G	4856C	5655C	6902G	7028T	8701G	8860G	9540C	10398G	10400T	10586A	10685A	10873C	11476T	11719A	12705T	12950G	14034C	14305A	14766T	14783C	15043A	15301A	15326G	16093C	16148T	16172C	16184A	16223T	16243C	16278T	16519C
CT205	CT2	MG272608	D4a	73G	94A	152C	263G	309.1C	315.1C	489C	750G	1438G	2706G	3010A	3206T	4769G	4883T	5178A	5582G	7028T	8414T	8473C	8701G	8860G	9540C	10398G	10400T	10873C	11719A	12705T	14668T	14766T	14783C	14979C	15043A	15301A	15326G	15596A	16129A	16223T	16362C
CT207	CT2	MG272609	B4b1a2a	73G	204C	207A	263G	498T	499A	750G	827G	1438G	1719A	2220G	2706G	4769G	4820A	5899.1C	6023A	6216C	6413C	7028T	7993C	8281d	8282d	8283d	8284d	8285d	8286d	8287d	8288d	8289d	8860G	11719A	13590A	14766T	15301A	15326G	15535T	16136C	16183C	16189C	16217C	16309G	16354T	16519C
CT209	CT2	MG272610	B4c2	73G	263G	309.1CC	315.1C	750G	1119C	1438G	2706G	3010A	4769G	5108C	7028T	8281d	8282d	8283d	8284d	8285d	8286d	8287d	8288d	8289d	8860G	9647C	10966C	11719A	14088C	14209G	14766T	15326G	15346A	16147T	16182.1C	16189d	16217C	16235G	16390A	16519C
CT211	CT2	MG272611	B4c2	73G	185A	263G	750G	1119C	1438G	2706G	3150C	4769G	5108C	5539G	6216C	7028T	8281d	8282d	8283d	8284d	8285d	8286d	8287d	8288d	8289d	8860G	11719A	14088C	14209G	14766T	15326G	15346A	15924G	16147T	16189C	16217C	16235G	16519C
CT213	CT2	MG272612	R21	73G	146C	152C	199C	249G	263G	750G	1438G	1709A	1719A	2397T	2706G	4711T	4769G	7028T	7942T	8279C	8860G	9067G	9077C	9109G	10398G	10610T	11404G	11719A	12234G	12510T	13145A	14766T	15326G	15613G	16168T	16295T	16296T	16304C
CT215	CT2	MG272613	M17c	73G	263G	309.1CC	315.1C	489C	499A	709A	750G	930C	1438G	1598A	2706G	2746C	4529G	4769G	7028T	8701G	8860G	9540C	10319G	10398G	10400T	10873C	11719A	11914A	12372A	12705T	12973T	14470C	14544A	14766T	14783C	14926G	15043A	15301A	15326G	15517T	16189C	16209C	16223T	16311C	16342C	16519C
CT217	CT2	MG272614	N21+195	73G	150T	195C	263G	315.1C	337d	750G	1438G	2706G	4769G	6752G	7028T	8701G	8860G	10583G	11719A	12705T	13218G	13437C	13708A	14560A	14766T	15043A	15217A	15326G	16182G	16193T	16223T	16289G	16519C
CT219	CT2	MG272615	U2a2	73G	194T	263G	750G	1438G	1811G	2706G	3316A	4769G	4970G	5201C	7028T	7258C	7382A	7853A	7859A	8860G	9053A	9770C	10373A	11151T	11299C	11467G	11719A	12308G	12372A	12477C	12561A	14766T	14883T	15326G	15734A	16051G	16206C	16271C	16328T
CT221	CT2	MG272616	F1a1a1	73G	249d	263G	293C	309.1C	315.1C	523d	524d	750G	1438G	2706G	3970T	4086T	4769G	6392C	6962A	7028T	8149G	8860G	9053A	9548A	10310A	10609C	11215T	11719A	12406A	12882T	13759A	13928C	14766T	15326G	16108T	16129A	16162G	16172C	16256T	16265C	16304C	16519C
CT223	CT2	MG272617	M51a1a	73G	150T	263G	273T	315.1C	489C	732G	750G	1438G	2045G	2706G	3105G	4697T	4769G	4973C	7028T	8701G	8860G	9509C	9540C	10398G	10400T	10873C	11719A	12236A	12705T	12715G	14110C	14356T	14687G	14766T	14783C	15043A	15301A	15317A	15326G	16129A	16223T	16278T	16294T	16304C
CT225	CT2	MG272618	B4a1a	73G	146C	263G	309.1CC	315.1C	523d	524d	750G	1438G	2706G	4769G	5465C	6719C	7028T	8281d	8282d	8283d	8284d	8285d	8286d	8287d	8288d	8289d	8860G	9123A	10238C	11719A	12239T	14766T	15326G	15746G	16093C	16183C	16189d	16217C	16261T	16519C
CT227	CT2	MG272619	F1a1a1	73G	249d	263G	293C	309.1C	315.1C	523d	524d	750G	1438G	2706G	3970T	4086T	4769G	6392C	6962A	7028T	8149G	8860G	9053A	9548A	10310A	10609C	11215T	11719A	12406A	12882T	13759A	13928C	14766T	15326G	16108T	16129A	16162G	16172C	16256T	16304C	16519C
CT229	CT2	MG272620	M12a2	73G	263G	309.1C	315.1C	318C	368.1AGAA	463T	489C	593C	750G	1438G	1719A	2706G	4170T	4769G	5046A	5580C	7028T	8701G	8860G	9540C	10398G	10400T	10873C	11719A	12030G	12358G	12372A	12705T	14470C	14569A	14727C	14766T	14783C	15010G	15043A	15301A	15326G	16223T	16234T	16261T	16290T
CT231	CT2	MG272621	M21b2	73G	210G	263G	309.1C	315.1C	489C	709A	750G	965d	1438G	1598A	1763G	2080C	2706G	3254T	3663G	3819T	3915A	4769G	5096C	5108C	6231T	7028T	7861C	8509T	8701G	8860G	9540C	10398G	10400T	10873C	11482C	11719A	12705T	14569A	14766T	14783C	15043A	15236G	15301A	15326G	16145A	16181G	16192T	16223T	16278T
CT233	CT2	MG272622	B4c2	73G	263G	315.1C	750G	1119C	1438G	2706G	4769G	5090C	5108C	7028T	8038C	8281d	8282d	8283d	8284d	8285d	8286d	8287d	8288d	8289d	8581A	8860G	11719A	14088C	14209G	14766T	15326G	15346A	16147T	16182.1C	16189d	16217C	16235G	16519C
CT235	CT2	MG272623	F1a1a1	73G	249d	263G	750G	1438G	2706G	4086T	4769G	6359G	6392C	6962A	7028T	8149G	8860G	9053A	9548A	10310A	10609C	11215T	11719A	12882T	13759A	13928C	14766T	15326G	16129A	16162G	16172C	16304C	16519C
CT237	CT2	MG272624	M79	73G	152C	195C	238G	263G	315.1C	489C	499A	750G	1438G	2706G	3442T	3588T	3669G	3972G	4769G	5471C	7028T	8437T	8701G	8860G	9540C	10398G	10400T	10873C	11719A	12705T	14766T	14783C	15043A	15301A	15326G	16086C	16223T	16243C	16262T	16278T	16311C	16319A	16519C
CT239	CT2	MG272625	M17c1a1	73G	143A	146C	263G	309.1CC	315.1C	489C	750G	930C	1438G	1590G	1598A	2706G	4769G	6032A	7028T	8701G	8860G	9540C	10398G	10400T	10873C	10887G	11719A	11914A	12705T	12973T	13651G	14766T	14783C	15043A	15301A	15326G	16140C	16183C	16189C	16209C	16223T	16233G	16274A	16278T	16304C
CT241	CT2	MG272626	M7c2a	73G	146C	263G	315.1C	489C	523d	524d	750G	1438G	2706G	3912G	4071T	4769G	4850T	5378G	6455T	7028T	8701G	8860G	9449T	9540C	9824C	10398G	10400T	10873C	10897T	11665T	11719A	11932T	12091C	12705T	14053G	14766T	14783C	15043A	15301A	15326G	15338T	16172C	16223T	16291T	16311C	16519C
CT243	CT2	MG272627	M9a5	73G	150T	263G	309.1C	315.1C	385G	489C	750G	1438G	1832G	2706G	3394C	4491A	4769G	7028T	8155A	8701G	8860G	9540C	10398G	10400T	10873C	11719A	12237T	12414C	12705T	13098G	14308C	14766T	14783C	15043A	15301A	15326G	16093C	16223T	16234T	16362C	16519C
CT245	CT2	MG272628	B5a1a	73G	210G	263G	315.1C	523d	524d	709A	750G	1438G	2706G	3537G	4769G	6960T	7028T	8281d	8282d	8283d	8284d	8285d	8286d	8287d	8288d	8289d	8584A	8860G	9950C	10398G	11719A	13145A	13395G	14766T	15235G	15326G	16140C	16183C	16189C	16266A	16519C
CT247	CT2	MG272629	M12a1a	73G	125C	127C	128T	146C	152C	263G	318C	326G	489C	750G	1438G	1819C	2706G	4170T	4769G	5580C	6293C	6338G	7028T	8572A	8701G	8860G	9064A	9540C	10235C	10398G	10400T	10873C	11719A	12030G	12358G	12372A	12705T	13488C	14569A	14727C	14766T	14783C	15010G	15043A	15301A	15326G	15463G	15562G	15651T
CT249	CT2	MG272630	M71b	73G	151T	263G	309.1C	315.1C	489C	524.1ACAC	750G	1438G	2706G	3777C	4769G	7028T	7055G	8521G	8701G	8718G	8860G	9540C	9548A	10398G	10400T	10873C	11719A	12705T	13149G	14766T	14783C	15043A	15301A	15326G	15458C	16172C	16223T	16260T	16264T	16271C	16519C
CT251	CT2	MG272631	A14	73G	151T	152C	182T	200G	235G	263G	523d	524d	663G	735G	750G	1438G	1736G	2706G	4248C	4769G	4824G	7028T	8794T	8860G	11719A	12705T	14110C	14766T	15326G	16223T	16239T	16290T	16319A	16362C
CT253	CT2	MG272632	B5a1d	73G	152C	210G	263G	523d	524d	709A	750G	1438G	2706G	3537G	4086T	4769G	6960T	7028T	8281d	8282d	8283d	8284d	8285d	8286d	8287d	8288d	8289d	8584A	8860G	9950C	10398G	11465C	11719A	14766T	15235G	15326G	16140C	16183C	16189d	16261T	16266A	16304C	16519C
CT255	CT2	MG272633	G2a1d2	73G	260A	263G	309.1C	315.1C	489C	709A	750G	1438G	2706G	4769G	5108C	5601T	6737G	7028T	7600A	8701G	8748T	8860G	8964T	9377G	9540C	9575A	10398G	10400T	10873C	11719A	12311C	12705T	13563G	14200C	14569A	14766T	14783C	15043A	15301A	15326G	15930A	16223T	16274A	16278T	16362C
CT257	CT2	MG272634	U1a1c1d	73G	263G	285T	309.1CC	315.1C	494G	750G	1438G	2218T	2706G	4769G	4991A	5605C	6026A	7028T	7581C	7775A	8860G	9869T	10253C	11467G	11719A	12308G	12372A	12879C	13104G	14070G	14364A	14766T	15115C	15148A	15217A	15326G	15954C	16182d	16183d	16189C	16249C	16286T	16519C	16527T
CT259	CT2	MG272635	B4g1a	73G	200G	235G	263G	309.1C	315.1C	523d	524d	750G	1438G	2706G	3918A	4769G	5108C	6542T	7028T	8251A	8281d	8282d	8283d	8284d	8285d	8286d	8287d	8288d	8289d	8860G	9968T	11719A	14766T	14905A	15326G	16166d	16223T	16261T	16292T	16519C
CT301	CT3	MG272636	M7b1a1	73G	150T	199C	263G	309.1CC	315.1C	489C	750G	1438G	1694C	2706G	4048A	4071T	4164G	4769G	5351G	5460A	6455T	6680C	7028T	7684C	7853A	8095G	8701G	8860G	9540C	9824C	10398G	10400T	10873C	11719A	12405T	12705T	12811C	14766T	14783C	15043A	15301A	15326G	16129A	16183C	16189d	16214T	16223T	16293G	16297C
CT303	CT3	MG272637	F1a1a	73G	249d	263G	309.1C	315.1C	523d	524d	750G	1438G	2706G	3970T	4086T	4769G	6392C	6962A	7028T	8149G	8860G	9053A	9548A	10310A	10609C	11719A	12406A	12882T	13759A	13928C	14766T	15326G	16108T	16129A	16162G	16172C	16284G	16304C	16519C
CT305	CT3	MG272638	M7b1a1g	73G	150T	199C	204C	249d	263G	309.1C	315.1C	489C	750G	1438G	2706G	4048A	4071T	4164G	4769G	5252A	5351G	5460A	6455T	6680C	7028T	7598A	7684C	7853A	8701G	8860G	9540C	9824C	10398G	10400T	10873C	11719A	12405T	12705T	12811C	14766T	14783C	15043A	15301A	15326G	16129A	16192T	16223T	16297C
CT307	CT3	MG272639	D4e1a2	73G	94A	214G	263G	489C	750G	1438G	2706G	3010A	3316A	4769G	4883T	5178A	5964C	7028T	8414T	8701G	8860G	9536T	9540C	10398G	10400T	10873C	10915C	11215T	11719A	12705T	12879C	14470C	14668T	14766T	14783C	15043A	15301A	15326G	15924G	16092C	16223T	16311C	16362C
CT309	CT3	MG272640	M72a	73G	263G	489C	750G	1438G	1872C	2706G	3565G	4769G	7028T	7258C	7931T	8701G	8848C	8860G	9302T	9438A	9540C	10398G	10400T	10873C	11719A	12705T	12753G	14233G	14766T	14783C	15043A	15301A	15326G	15644G	15820T	15838T	15939T	16166d	16214T	16223T	16311C
CT311	CT3	MG272641	F1a3	73G	150T	249d	263G	315.1C	523d	524d	750G	1438G	2706G	3970T	4086T	4769G	6392C	6962A	7028T	8618C	8860G	9053A	10223T	10310A	10609C	11719A	12406A	12882T	13759A	13928C	14766T	15326G	15565C	15670C	16086C	16129A	16172C	16189C	16220G	16304C	16519C
CT313	CT3	MG272642	M91a	64T	73G	93G	200G	263G	315.1C	485C	489C	750G	1438G	2706G	3447G	4164G	4769G	5999C	7028T	7064C	8701G	8860G	9509C	9540C	9554A	9770C	10398G	10400T	10873C	11719A	11887A	12705T	13101G	13194A	14325C	14766T	14783C	14902T	15043A	15301A	15326G	15622C	15652G	16129A	16223T	16287T	16311C	16327A
CT315	CT3	MG272643	B6a	64T	73G	150T	263G	750G	1193C	1438G	2706G	4769G	5892.1TTTTTCC	5894C	7028T	8281d	8282d	8283d	8284d	8285d	8286d	8287d	8288d	8289d	8701G	8860G	9452A	10849T	11719A	11914A	12950G	13928C	14305A	14766T	15326G	16093C	16179T	16183C	16189d
CT317	CT3	MG272644	M7b1a1a	73G	150T	199C	263G	309.1CC	315.1C	489C	750G	1438G	1694C	2706G	4048A	4071T	4164G	4769G	5351G	5460A	6455T	6680C	7028T	7684C	7853A	8095G	8701G	8860G	9540C	9824C	10398G	10400T	10873C	11719A	12405T	12705T	12811C	14766T	14783C	15043A	15301A	15326G	16129A	16183C	16189C	16214T	16223T	16293G	16297C
CT319	CT3	MG272645	F1f	73G	195C	249d	263G	315.1C	523d	524d	750G	1438G	2706G	3970T	4715G	4769G	6176C	6392C	6515C	6962A	7028T	7337A	8860G	9053A	10310A	10609C	11719A	12406A	12771A	12882T	13236G	13759A	13888C	13928C	14766T	15326G	16129A	16172C	16304C	16311C	16519C
CT321	CT3	MG272646	B4g1a	73G	263G	523d	524d	750G	1438G	2706G	3918A	4769G	5108C	6542T	7028T	7789A	8251A	8281d	8282d	8283d	8284d	8285d	8286d	8287d	8288d	8289d	8860G	9968T	11719A	14766T	14905A	15326G	16181C	16182C	16183C	16189d	16213A	16217C	16261T	16292T	16519C
CT323	CT3	MG272647	M17c	73G	235G	263G	309.1CC	315.1C	489C	573.1CCCC	709A	750G	930C	1438G	1598A	2706G	2746C	4529G	4769G	7028T	7854C	8701G	8860G	9540C	9545G	10319G	10398G	10400T	10873C	11386C	11719A	11914A	12705T	12973T	14470C	14544A	14766T	14783C	15043A	15301A	15326G	15517T	16157C	16183C	16189C	16209C	16223T	16519C
CT325	CT3	MG272648	M7b1a1+(16192)	73G	150T	183G	199C	263G	489C	750G	1438G	2706G	4048A	4071T	4164G	4769G	5351G	5460A	6455T	6680C	6875T	7028T	7419A	7684C	7853A	8701G	8860G	9540C	9824C	10398G	10400T	10873C	11719A	12405T	12705T	12811C	14766T	14783C	15043A	15301A	15326G	15458C	16129A	16192T	16223T	16297C	16298C
CT327	CT3	MG272649	G2a1d2	73G	260A	263G	309.1CC	315.1C	489C	709A	750G	1438G	2223G	2706G	4769G	5108C	5601T	6737G	7028T	7600A	8688T	8701G	8748T	8860G	9377G	9540C	9575A	10398G	10400T	10873C	11719A	12311C	12705T	13563G	14200C	14569A	14766T	14783C	15043A	15301A	15326G	16223T	16278T	16362C
CT329	CT3	MG272650	M17c	73G	235G	263G	309.1CC	315.1C	489C	573.1CCC	709A	750G	930C	1438G	1598A	2706G	2746C	4529G	4769G	7028T	8701G	8860G	9540C	9545G	10319G	10398G	10400T	10873C	11386C	11719A	11914A	12705T	12973T	14470C	14544A	14766T	14783C	15043A	15301A	15326G	15517T	16157C	16183C	16189C	16209C	16223T	16519C
CT331	CT3	MG272651	M7b1a1a	73G	150T	199C	263G	309.1CC	315.1C	489C	750G	1438G	1694C	2706G	4048A	4071T	4164G	4769G	5351G	5460A	6455T	6680C	7028T	7684C	7853A	8095G	8701G	8860G	9540C	9824C	10398G	10400T	10873C	11719A	12405T	12705T	12811C	14766T	14783C	15043A	15301A	15326G	16129A	16183C	16189C	16214T	16223T	16293G	16297C
CT333	CT3	MG272652	C4a2b	73G	249d	263G	309.1C	315.1C	489C	750G	1438G	1888A	2232.1A	2706G	2887C	3552A	4696C	4715G	4769G	6026A	7028T	7196A	8093C	8584A	8701G	8860G	9540C	9545G	10398G	10400T	10873C	11719A	11914A	11969A	12624C	12672G	12705T	13263G	14318C	14766T	14783C	15043A	15204C	15301A	15326G	15487T	16223T	16298C	16357C
CT335	CT3	MG272653	M91a	73G	93G	200G	263G	309.1C	315.1C	489C	750G	999T	1438G	2706G	3447G	3453T	4113A	4164G	4769G	5999C	7028T	7064C	8701G	8860G	9540C	10398G	10400T	10873C	11719A	11887A	12705T	13194A	14766T	14783C	14902T	15043A	15301A	15326G	15622C	15652G	16129A	16223T	16287T	16311C	16327A	16519C
CT337	CT3	MG272654	M76	73G	152C	263G	309.1C	315.1C	489C	750G	1438G	2706G	3753C	4769G	5495C	5915T	7028T	7521A	7624C	8701G	8860G	9540C	10325A	10398G	10400T	10873C	11719A	12361G	12406A	12705T	12738C	13135A	14341T	14766T	14783C	15043A	15301A	15326G	16124C	16183C	16189C	16278T	16293C	16296.1C	16362C	16527T
CT339	CT3	MG272655	M12a2	73G	263G	318C	463T	489C	573.1CCCC	750G	1438G	1719A	2706G	2831A	4170T	4769G	5580C	7028T	7142C	8348G	8701G	8860G	9540C	10398G	10400T	10873C	11719A	12030G	12358G	12372A	12705T	14142T	14569A	14727C	14766T	14783C	15010G	15043A	15301A	15326G	16153A	16192T	16223T	16234T	16261T	16290T
CT341	CT3	MG272656	M24a	73G	146C	152C	195C	198T	263G	489C	523d	524d	750G	951A	1438G	2706G	4769G	5773A	7028T	7040C	7676G	8701G	8835T	8860G	9540C	10398G	10400T	10873C	11719A	12017G	12705T	13359A	14766T	14783C	15043A	15301A	15326G	15601C	16177G	16223T	16311C	16519C
CT343	CT3	MG272657	F1a3	73G	249d	263G	309.1C	315.1C	333C	523d	524d	750G	1438G	2706G	3970T	4086T	4769G	6392C	6962A	7028T	8860G	9053A	10310A	10427A	10609C	11719A	11860T	12406A	12882T	13759A	13928C	14766T	15326G	15565C	16000A	16129A	16172C	16304C	16519C
CT345	CT3	MG272658	M7b1a1a	73G	150T	199C	263G	309.1CC	315.1C	489C	750G	1438G	1694C	2706G	4048A	4071T	4164G	4769G	5351G	5460A	6455T	6680C	7028T	7684C	7853A	8095G	8701G	8860G	9540C	9824C	10398G	10400T	10873C	11719A	12405T	12705T	12811C	14766T	14783C	15043A	15301A	15326G	16129A	16183C	16189C	16214T	16223T	16293G	16297C
CT347	CT3	MG272659	M21b2	73G	152C	210G	263G	309.1C	315.1C	489C	709A	750G	1438G	1598A	1763G	2080C	2706G	3663G	3819T	3915A	4769G	5108C	6231T	7028T	7861C	8509T	8701G	8860G	9540C	10398G	10400T	10873C	11482C	11719A	12705T	14766T	14783C	15043A	15236G	15301A	15326G	16145A	16181G	16192T	16223T	16291T	16304C	16519C
CT349	CT3	MG272660	M17c	73G	263G	315.1C	489C	709A	750G	930C	1438G	1598A	1664A	2706G	2746C	4529G	4769G	5192T	5483C	7028T	8701G	8860G	9284G	9540C	10319G	10398G	10400T	10873C	11719A	11914A	12705T	12973T	14470C	14544A	14766T	14770T	14783C	15043A	15301A	15326G	15517T	16182C	16183C	16189C	16209C	16223T	16519C
CT351	CT3	MG272661	C7	73G	152C	249d	263G	449C	489C	750G	1438G	2706G	3552A	4715G	4769G	5821A	6338G	7028T	7196A	8584A	8701G	8856A	8860G	9540C	9545G	10370C	10398G	10400T	10873C	11719A	11914A	12705T	13263G	14318C	14766T	14783C	15043A	15301A	15326G	15487T	16129A	16148T	16223T	16298C	16327T	16519C
CT353	CT3	MG272662	M7b1a1a3	73G	150T	199C	204C	207A	263G	315.1C	489C	750G	1438G	2560d	2561d	2706G	4048A	4071T	4164G	4769G	5351G	5460A	6455T	6680C	7028T	7684C	7853A	8701G	8860G	9540C	9615C	9824C	10398G	10400T	10873C	11719A	12405T	12705T	12811C	14419T	14766T	14783C	14978G	15043A	15301A	15326G	16129A	16189C	16223T
CT355	CT3	MG272663	M74	73G	152C	195C	263G	315.1C	489C	750G	1438G	2706G	4769G	5054A	5319G	5981C	6302G	7028T	7424G	8251A	8701G	8860G	9540C	10268T	10398G	10400T	10873C	11719A	12100G	12705T	13153G	14766T	14783C	15043A	15301A	15326G	16223T	16311C	16355T	16362C
CT357	CT3	MG272664	F1f	73G	249d	263G	315.1C	523d	524d	750G	1438G	2706G	3970T	4715G	4769G	6392C	6515C	6962A	7028T	8572A	8860G	9053A	10310A	10609C	11719A	12406A	12771A	12882T	13708A	13759A	13928C	14766T	15326G	15930A	16129A	16172C	16295T	16304C	16519C
CT359	CT3	MG272665	M2a1a	73G	195C	204C	263G	447G	489C	750G	1438G	1780C	2560d	2565d	2706G	3826C	4769G	5252A	5945T	7028T	7961C	8396G	8502G	8701G	8860G	9540C	9758C	10398G	10400T	10873C	11083G	11719A	12705T	12810G	14766T	14783C	15043A	15301A	15326G	15670C	16086C	16223T	16270T	16319A	16352C	16519C
CT401	CT4	MG272666	M76	73G	146C	263G	309.1CC	315.1C	489C	750G	1438G	2706G	3753C	4769G	7028T	7521A	7624C	8701G	8860G	9540C	10325A	10398G	10400T	10873C	11719A	12361G	12406A	12705T	12738C	13135A	13281C	14341T	14766T	14783C	15043A	15301A	15326G	16093C	16124C	16183C	16189C	16278T	16293C	16362C	16366T
CT403	CT4	MG272667	M73	73G	93G	146C	195C	263G	309.1CC	315.1C	489C	547G	750G	1438G	2263A	2352C	2706G	3396C	3399T	3705A	4769G	5655C	5774G	6446A	7028T	8701G	8860G	9540C	9548A	10364A	10398G	10400T	10873C	11719A	12346T	12405A	12705T	13743C	14034C	14371C	14690G	14766T	14783C	15043A	15148A	15301A	15326G	16129A	16183G
CT405	CT4	MG272668	B5a1a	73G	210G	263G	503G	523d	524d	709A	750G	1438G	2706G	3537G	4769G	6960T	7028T	8281d	8282d	8283d	8284d	8285d	8286d	8287d	8288d	8289d	8584A	8860G	9950C	10398G	11719A	13145A	13395G	14290C	14766T	15235G	15326G	15401G	16140C	16182C	16183C	16189C	16266A	16519C
CT407	CT4	MG272669	C7a2	73G	207A	249d	263G	309.1C	315.1C	489C	750G	1438G	1503A	2232.1A	2706G	3552A	4062C	4715G	4769G	5821A	6338G	7028T	7196A	7853A	8584A	8701G	8860G	9540C	9545G	10398G	10400T	10873C	11719A	11914A	12705T	13263G	14318C	14766T	14783C	15043A	15301A	15326G	15487T	16189C	16223T	16298C	16327T	16519C
CT409	CT4	MG272670	U1a1c1d	73G	263G	285T	309.1CC	315.1C	494G	750G	1438G	2218T	2706G	4769G	4991A	5605C	6026A	7028T	7581C	7775A	8860G	9869T	10253C	11467G	11719A	12308G	12372A	12879C	13104G	14070G	14364A	14766T	15115C	15148A	15217A	15326G	15954C	16182C	16183C	16189C	16249C	16286T	16519C	16527T
CT411	CT4	MG272671	B6a	73G	152C	263G	750G	1438G	2706G	3010A	4117C	4769G	5894C	6278C	7028T	7472C	8281d	8282d	8283d	8284d	8285d	8286d	8287d	8288d	8289d	8860G	9452A	11719A	11914A	12950G	13928C	14256C	14305A	14766T	15326G	16093C	16183C	16189C
CT413	CT4	MG272672	M7b1a1e1	73G	150T	199C	204C	263G	489C	750G	1438G	2706G	4048A	4071T	4164G	4769G	5351G	5460A	6228T	6455T	6680C	7028T	7684C	7853A	8701G	8860G	9540C	9824C	10232G	10398G	10400T	10873C	11719A	12405T	12561A	12705T	12811C	14766T	14783C	15043A	15301A	15326G	16129A	16192T	16223T	16297C
CT415	CT4	MG272673	D5b4	73G	150T	189G	309.1CC	315.1C	456T	489C	524.1AC	681C	750G	1048T	1107C	1438G	2706G	4048A	4769G	4883T	5153G	5178A	5301G	7028T	8289.1CCCCCTCTACCCCCTCTA	8860G	9180G	9540C	9667G	9992T	10397G	10398G	10400T	10873C	11176A	11719A	12705T	13812C	13954T	14766T	14783C	15043A	15301A	15326G	15724G	16189C	16193.1CC	16223T	16362C
CT417	CT4	MG272674	M71a	73G	151T	263G	309.1C	315.1C	489C	518T	750G	1438G	2083C	2706G	4769G	7028T	8440G	8701G	8718G	8860G	9540C	10398G	10400T	10873C	11719A	12705T	13392C	14766T	14783C	15043A	15301A	15326G	15458C	16223T	16271C	16294T
CT419	CT4	MG272675	D4e1a	73G	94A	240G	263G	489C	750G	1438G	2706G	3010A	3316A	4769G	4883T	5178A	5964C	7028T	8414T	8701G	8860G	9536T	9540C	10398G	10400T	10873C	11215T	11719A	12705T	14470C	14668T	14766T	14783C	15043A	15301A	15326G	15924G	16167T	16223T	16320T	16362C
CT421	CT4	MG272676	M50a1	73G	204C	207A	263G	309.1C	315.1C	466C	489C	750G	1438G	2706G	4688G	4769G	5054A	6293C	6620C	6962A	7028T	7226A	7642A	8297T	8467T	8701G	8860G	9540C	10398G	10400T	10873C	11719A	12705T	13802T	14766T	14783C	15043A	15301A	15326G	15663C	16129A	16153A	16223T	16263C	16309G	16526A
CT423	CT4	MG272677	F1b1+@152	73G	146C	204C	249d	263G	309.1C	315.1C	523d	524d	750G	1438G	2706G	3970T	4732G	4769G	5147A	5460A	6392C	6629G	6962A	7028T	8860G	10310A	10609C	10976T	11719A	12406A	12633T	12876T	12882T	13928C	14476A	14766T	15326G	15924G	16183C	16189C	16232A	16249C	16304C	16311C	16519C
CT425	CT4	MG272678	F1f	73G	249d	263G	315.1C	523d	524d	750G	1438G	2706G	3970T	4715G	4769G	6392C	6515C	6962A	7028T	8860G	9053A	9966A	10310A	10609C	11719A	12055G	12406A	12771A	12882T	13759A	13928C	14766T	15226G	15326G	16172C	16304C	16519C
CT427	CT4	MG272679	R22	73G	152C	263G	315.1C	329A	750G	1040C	1438G	2706G	2836T	3210T	4634C	4639C	4769G	6770G	7028T	8387A	8860G	9300A	9360T	10316G	10609C	11419C	11719A	12026G	12810G	13302T	13359A	14766T	15326G	16249C	16288C	16304C	16519C
CT429	CT4	MG272680	R9b1	73G	263G	523d	524d	750G	1438G	1541C	2706G	3970T	4769G	7028T	8614C	8860G	11719A	12342T	12714C	13654T	13928C	14766T	15326G	16122G	16153A	16209C	16304C	16309G	16390A
CT431	CT4	MG272681	F1a1a	73G	150T	195C	249d	263G	523d	524d	750G	1438G	2706G	3970T	4086T	4769G	6392C	6962A	7028T	7258C	8149G	8860G	9053A	9548A	10310A	10609C	11350G	11719A	12406A	12882T	13353G	13759A	13928C	14766T	15326G	16108T	16129A	16162G	16172C	16304C	16465T
CT433	CT4	MG272682	F3a	73G	249d	263G	309.1CC	315.1C	489C	523d	524d	750G	1438G	2706G	3434G	3510T	3970T	4047C	4769G	5585A	5913A	5978G	6392C	7028T	8860G	9438A	10310A	10320A	11065G	11719A	12477C	12621T	13105G	13681G	13928C	14356T	14766T	15326G	16183C	16189C	16221T	16298C	16355T	16362C	16519C
CT435	CT4	MG272683	M17c	73G	263G	309.1C	315.1C	489C	573.1CCCC	709A	750G	930C	1438G	1598A	2706G	2746C	4529G	4769G	7028T	8701G	8860G	9540C	10319G	10398G	10400T	10873C	11719A	11914A	12705T	12973T	14470C	14544A	14766T	14783C	15043A	15301A	15326G	15517T	16183C	16189C	16209C	16223T	16519C
CT437	CT4	MG272684	B5a1a	73G	210G	263G	309.1CC	315.1C	523d	524d	709A	750G	1438G	2706G	3537G	4769G	6960T	7028T	8281d	8282d	8283d	8284d	8285d	8286d	8287d	8288d	8289d	8584A	8860G	9950C	10398G	11719A	13145A	13395G	14766T	15235G	15326G	16140C	16183C	16189C	16266A	16325C	16391A	16519C
CT439	CT4	MG272685	M71a	73G	151T	263G	309.1CC	315.1C	489C	518T	750G	1438G	2083C	2706G	4769G	7028T	8440G	8701G	8718G	8860G	9540C	10398G	10400T	10873C	11719A	12705T	13392C	14766T	14783C	15043A	15301A	15326G	15458C	16223T	16271C	16294T
CT441	CT4	MG272686	B4b1c1	73G	263G	309.1CC	315.1C	499A	750G	827G	1438G	2706G	4769G	4820A	7028T	7521A	7927T	8281d	8282d	8283d	8284d	8285d	8286d	8287d	8288d	8289d	8860G	9101G	11239G	11719A	11914A	13590A	14587G	14766T	15326G	15412C	15535T	16136C	16175G	16183C	16189C	16217C	16218T	16519C
CT443	CT4	MG272687	F1a1	73G	249d	263G	523d	524d	750G	1438G	2706G	3579G	3970T	4086T	4769G	6392C	6962A	7028T	8301G	8860G	9053A	9141C	9548A	10310A	10609C	11719A	12406A	12882T	13759A	13928C	14766T	15326G	16129A	16162G	16172C	16304C	16519C
CT445	CT4	MG272688	F1a1	73G	152C	249d	263G	315.1C	523d	524d	750G	1438G	2706G	3970T	4086T	4769G	6392C	6791G	6962A	7028T	8860G	9053A	9548A	10310A	10420G	10609C	10972G	11719A	12406A	12882T	12963T	13759A	13928C	14766T	15326G	16129A	16162G	16172C	16292T	16304C	16519C
CT447	CT4	MG272689	M7b1a1a3	73G	150T	199C	204C	207A	263G	315.1C	489C	750G	1438G	2706G	4048A	4071T	4164G	4769G	5351G	5460A	6455T	6680C	7028T	7684C	7853A	8701G	8860G	9540C	9615C	9824C	10398G	10400T	10873C	11719A	11914A	12405T	12705T	12811C	14419T	14766T	14783C	14978G	15043A	15301A	15326G	16129A	16189C	16223T	16297C
CT449	CT4	MG272690	M51a	73G	150T	263G	309.1C	315.1C	385G	489C	750G	1438G	1555G	2706G	3212T	4697T	4769G	4973C	7028T	7073G	8251A	8701G	8860G	9509C	9540C	10398G	10400T	10873C	11516T	11719A	12236A	12705T	13145A	13356C	14110C	14356T	14687G	14766T	14783C	15043A	15301A	15317A	15326G	16185T	16189C	16223T	16256T	16278T
CT451	CT4	MG272691	F1f	73G	247d	263G	309.1C	315.1C	523d	524d	750G	1438G	2706G	3432T	3970T	4715G	4769G	6392C	6515C	6962A	7028T	8860G	9053A	9266A	10310A	10609C	11719A	12406A	12771A	12882T	13759A	13928C	14766T	15326G	16129A	16172C	16304C	16519C
CT453	CT4	MG272692	M7	73G	263G	315.1C	489C	523d	524d	750G	1438G	2706G	4769G	5460A	5999C	6455T	7028T	7271G	8701G	8860G	9438A	9540C	9824C	10398G	10400T	10873C	11719A	11914A	12405T	12705T	14464G	14560A	14766T	14783C	14861A	15043A	15301A	15326G	16192T	16304C	16309G
CT455	CT4	MG272693	R9b1a2	73G	183G	204C	263G	750G	1438G	1541C	2706G	3970T	4769G	7028T	8860G	10736T	11719A	12714C	13928C	14766T	15326G	15547T	16192T	16304C	16309G	16390A	16519C
CT457	CT4	MG272694	R11'B6	64T	73G	150T	263G	750G	1193C	1438G	2706G	4769G	5913A	7028T	8701G	8860G	9452A	10849T	10922G	11719A	11914A	12950G	13928C	14305A	14766T	15326G	16093C	16220C
CT459	CT4	MG272695	F3b	73G	195C	249d	263G	750G	1438G	2706G	3150C	3210T	3434G	3970T	4769G	5261A	5585A	5913A	5978G	6392C	6719C	7028T	7861C	8860G	9947A	10310A	10320A	11065G	11719A	13722G	13928C	14766T	15326G	15440C	16075C	16093C	16220C	16254G	16298C	16362C
CT501	CT5	MG272696	B5a1a	73G	210G	263G	523d	524d	709A	750G	1438G	2706G	3537G	4769G	6960T	7028T	8281d	8282d	8283d	8284d	8285d	8286d	8287d	8288d	8289d	8584A	8835T	8860G	9647C	9950C	10398G	11719A	13145A	13395G	14766T	15235G	15326G	16140C	16183C	16189C	16266A	16320T	16519C
CT503	CT5	MG272697	N9a10	73G	150T	263G	309.1CC	315.1C	523d	524d	750G	1438G	2706G	4769G	4958G	5231A	5417A	7028T	8860G	10966C	11719A	12358G	12372A	12534G	12705T	12771A	14766T	15326G	16223T	16257A	16261T
CT505	CT5	MG272698	M21b	73G	215G	263G	315.1C	489C	538C	750G	1438G	2706G	3915A	4769G	5108C	7028T	7861C	8406T	8860G	9540C	10398G	10873C	11719A	12046G	12528A	12705T	14278C	14766T	14783C	14869A	15043A	15301A	15326G	16093C	16223T	16311C	16356C	16519C
CT507	CT5	MG272699	M21b	73G	215G	263G	315.1C	489C	538C	750G	1438G	2706G	3915A	4371C	4612C	4769G	5108C	7028T	7673G	7861C	8406T	8701G	8860G	9540C	10398G	10400T	10873C	11482C	11719A	12046G	12528A	12705T	14278C	14766T	14783C	14869A	15043A	15301A	15326G	16093C	16223T	16311C	16356C	16519C
CT509	CT5	MG272700	F1a1a1	73G	249d	263G	309.1C	315.1C	523d	524d	750G	1438G	2706G	3970T	4086T	4435G	4769G	4965G	5567C	6392C	6962A	7028T	8149G	8860G	9053A	9548A	10310A	10609C	11215T	11476T	11719A	12406A	12882T	13759A	13928C	14766T	15326G	16108T	16129A	16162G	16172C	16304C	16519C
CT511	CT5	MG272701	F1f	73G	249d	263G	315.1C	523d	524d	750G	1438G	2706G	3970T	4715G	4769G	6392C	6515C	6962A	7028T	8860G	9053A	10310A	10609C	11719A	12406A	12771A	12882T	13275G	13759A	13928C	14766T	15326G	16129A	16172C	16304C	16519C
CT513	CT5	MG272702	F1f	73G	249d	263G	315.1C	523d	524d	750G	1438G	2706G	3970T	4715G	4769G	5054A	6392C	6515C	6962A	7028T	8860G	9053A	10310A	10609C	11719A	12406A	12771A	12882T	13759A	13928C	14766T	15326G	16129A	16172C	16304C
CT515	CT5	MG272703	B5a1b1	73G	152C	210G	263G	523d	524d	709A	750G	1438G	1503A	2706G	3396C	3537G	4769G	4787G	6960T	7028T	7852A	8281d	8282d	8283d	8284d	8285d	8286d	8287d	8288d	8289d	8584A	8860G	9950C	10398G	10754G	11719A	14766T	14989T	15235G	15326G	16086C	16140C	16182d	16183d	16189C	16266A	16519C
CT517	CT5	MG272704	U1a1c1a	73G	263G	285T	750G	1438G	2218T	2706G	2833G	4769G	4991A	6026A	7028T	7581C	8766T	8860G	11467G	11719A	12308G	12372A	12879C	13104G	14070G	14364A	14766T	15115C	15148A	15217A	15326G	15954C	16093C	16183C	16189d	16249C	16519C
CT519	CT5	MG272705	B5a1d	73G	152C	210G	263G	523d	524d	709A	750G	1438G	2706G	3537G	4086T	4769G	6960T	7028T	8281d	8282d	8283d	8284d	8285d	8286d	8287d	8288d	8289d	8584A	8860G	9950C	10398G	11465C	11719A	13928C	14766T	15235G	15326G	16129A	16140C	16182d	16183d	16189C	16261T	16266A	16519C
CT521	CT5	MG272706	M17a	73G	150T	263G	279C	315.1C	489C	523d	524d	750G	862G	930C	1438G	2706G	4318A	4769G	7028T	8701G	8860G	9254G	9540C	10324C	10398G	10400T	10873C	11016A	11719A	11908G	12705T	12711G	12804C	12973T	13973T	14766T	14783C	15043A	15301A	15326G	15530C	15802G	16093C	16129A	16209C	16223T	16224C	16278T	16325C
CT523	CT5	MG272707	F1f	73G	263G	315.1C	523d	524d	750G	1438G	2706G	3970T	4715G	4769G	6392C	6515C	6962A	7028T	8860G	9053A	10310A	10609C	11719A	12406A	12771A	12882T	13275G	13928C	14766T	15326G	16129A	16172C	16304C	16519C
CT525	CT5	MG272708	M12a2	73G	263G	318C	463T	489C	750G	1438G	1719A	2706G	2831A	4170T	4769G	5580C	7028T	7142C	8348G	8701G	8860G	9380A	9540C	10398G	10400T	10873C	11719A	12030G	12177G	12358G	12372A	12705T	14569A	14727C	14766T	14783C	15010G	15043A	15301A	15326G	16223T	16234T	16261T	16290T
CT527	CT5	MG272709	F1d1	73G	146C	249d	263G	309.1C	315.1C	523d	524d	750G	1438G	1734T	2706G	3970T	4769G	5628C	6392C	6962A	7028T	7738C	8860G	10310A	10609C	11719A	12406A	12882T	13135A	13928C	14766T	15326G	15402T	16189C	16269G	16284G	16304C	16362C	16519C
CT529	CT5	MG272710	R23	73G	195C	263G	309.1CC	315.1C	524.1AC	634A	750G	1438G	2706G	2829T	3010A	4769G	6216C	7007T	7028T	7158G	7822G	8856A	8860G	10040T	10235C	11719A	11914A	12151G	12203C	12459G	13182C	13967T	14766T	15326G	15412C	16129A	16290T	16519C
CT531	CT5	MG272711	B4c2c	73G	263G	523d	524d	750G	1119C	1438G	2706G	4769G	5108C	7028T	8281d	8282d	8283d	8284d	8285d	8286d	8287d	8288d	8289d	8823C	8860G	9053A	11719A	14088C	14209G	14766T	15326G	15346A	16147T	16182.1C	16189d	16217C	16235G	16519C
CT533	CT5	MG272712	M71a2	73G	125G	143A	146C	263G	309.1CC	315.1C	489C	750G	1284C	1438G	2706G	4769G	7028T	7372C	8440G	8701G	8718G	8838A	8860G	9540C	9615C	10398G	10400T	10873C	11719A	12681C	12705T	13407G	13547T	14605G	14766T	14783C	15043A	15301A	15326G	15458C	16129A	16140C	16223T	16271C	16295T	16304C
CT535	CT5	MG272713	M7b1a1d1	73G	150T	199C	263G	489C	750G	980C	1438G	2706G	4048A	4071T	4164G	4769G	5351G	5460A	6125G	6455T	6680C	7028T	7684C	7853A	8701G	8860G	8869G	9540C	9824C	10398G	10400T	10873C	11719A	12405T	12705T	12811C	14766T	14783C	15043A	15301A	15326G	16129A	16192T	16223T	16297C
CT537	CT5	MG272714	M	73G	214G	263G	356.1C	489C	750G	794C	980C	1438G	2706G	4769G	5201C	5466G	5471A	7028T	8701G	8860G	9015T	9540C	9644G	10398G	10400T	10586A	10873C	11719A	12705T	12783C	13105G	14766T	14783C	15043A	15301A	15326G	15530C	15777A	16174T	16223T	16362C
CT539	CT5	MG272715	R9b1a1a	73G	143A	183G	263G	523d	524d	750G	1438G	1541C	2706G	3970T	4017T	4769G	6962A	7028T	7849T	8860G	11719A	12714C	13928C	14766T	15326G	16192T	16274A	16288C	16304C	16390A	16519C
CT541	CT5	MG272716	B4a1c2	73G	146C	152C	263G	315.1C	350C	523d	524d	709A	750G	1438G	2706G	4625T	4769G	5465C	7028T	7052G	7271G	8281d	8282d	8283d	8284d	8285d	8286d	8287d	8288d	8289d	8860G	9123A	10238C	11719A	14766T	15326G	15661T	16167T	16183C	16189d	16217C	16261T	16519C
CT543	CT5	MG272717	M71a2	73G	125G	143A	146C	234G	263G	309.1CC	315.1C	489C	750G	1284C	1438G	2706G	4769G	7028T	7372C	8440G	8701G	8718G	8838A	8860G	9540C	9615C	10398G	10400T	10873C	11719A	12681C	12705T	13407G	13547T	14605G	14766T	14783C	15043A	15301A	15326G	15458C	16129A	16140C	16223T	16271C	16295T	16304C
CT545	CT5	MG272718	M7b1a1+(16192)	73G	150T	183G	199C	263G	315.1C	489C	750G	1438G	2706G	4048A	4071T	4164G	4769G	5351G	5460A	6455T	6680C	6875T	7028T	7419A	7684C	7853A	8701G	8860G	9540C	9824C	10398G	10400T	10873C	11719A	12405T	12705T	12811C	14766T	14783C	15043A	15301A	15326G	15458C	16129A	16192T	16223T	16297C	16298C
CT547	CT5	MG272719	R9b2	73G	263G	750G	1438G	1541C	2706G	3666A	3970T	4769G	5074C	6647G	7028T	8724G	8860G	11299C	11422T	11719A	13191C	13722G	13928C	14766T	15314A	15326G	15431A	15883A	16304C	16362C	16519C
CT549	CT5	MG272720	M7b1a1d1	73G	150T	199C	263G	489C	750G	980C	1438G	2706G	4048A	4071T	4164G	4769G	5351G	5460A	6125G	6455T	6680C	7028T	7684C	7853A	8701G	8860G	8869G	9540C	9824C	10398G	10400T	10873C	11719A	12405T	12705T	12811C	14766T	14783C	15043A	15301A	15326G	16129A	16192T	16223T	16297C
CT551	CT5	MG272721	M76	73G	152C	263G	489C	750G	1438G	2706G	3753C	4769G	5495C	5915T	7028T	7521A	7624C	8701G	8860G	9540C	10325A	10398G	10400T	10873C	11719A	12361G	12406A	12705T	12738C	13135A	14341T	14766T	14783C	15043A	15301A	15326G	16124C	16183C	16189C	16278T	16293C	16362C	16527T
CT553	CT5	MG272722	B5a1d	73G	152C	210G	263G	309.1CC	315.1C	523d	524d	709A	750G	1438G	2706G	3537G	4086T	4769G	6960T	7028T	8281d	8282d	8283d	8284d	8285d	8286d	8287d	8288d	8289d	8584A	8860G	9950C	10398G	11465C	11719A	13928C	14766T	15235G	15326G	16129A	16140C	16182d	16183d	16189C	16261T	16266A	16519C
CT555	CT5	MG272723	M7b1a1	73G	150T	199C	263G	315.1C	489C	750G	1438G	2706G	4048A	4071T	4164G	4742C	4769G	5351G	5460A	6455T	6680C	7028T	7684C	7853A	8701G	8860G	9540C	9824C	10398G	10400T	10837T	10873C	11719A	12397G	12405T	12705T	12811C	13053T	13395G	14766T	14783C	15043A	15244G	15301A	15326G	15734A	16129A	16223T	16297C
CT557	CT5	MG272724	M12a2	73G	263G	318C	463T	489C	750G	1438G	1719A	2706G	4170T	4769G	5580C	7028T	8155A	8701G	8860G	9540C	10398G	10400T	10865C	10873C	11719A	12030G	12358G	12372A	12705T	14569A	14727C	14766T	14783C	15010G	15043A	15244G	15301A	15326G	16223T	16234T	16261T	16290T
CT559	CT5	MG272725	B5a1d	73G	152C	210G	263G	309.1CC	315.1C	523d	524d	709A	750G	1438G	2706G	3537G	4086T	4769G	5366A	6392C	6960T	7028T	8281d	8282d	8283d	8284d	8285d	8286d	8287d	8288d	8289d	8584A	8860G	9950C	10398G	11465C	11719A	14766T	15235G	15326G	16140C	16182C	16183C	16189C	16234T	16261T	16266A	16519C
CT601	CT6	MG272726	H13a2a	151T	152C	263G	315.1C	709A	750G	1008G	1438G	2259T	4769G	8860G	9269T	11350G	14872T	15043A	15118G	15326G	16256G	16519C
CT603	CT6	MG272727	F1a4a	73G	152C	200G	249d	263G	309.1CC	315.1C	521d	522d	523d	524d	750G	1438G	2706G	3970T	4086T	4769G	5978G	5985A	6392C	6962A	7028T	8860G	9053A	9548A	10310A	10609C	11719A	12406A	12882T	13759A	13928C	14766T	15326G	15445C	16129A	16172C	16304C	16311C	16362C	16519C
CT605	CT6	MG272728	A5b1	64T	73G	235G	263G	309.1CC	315.1C	523d	524d	663G	750G	961C	1438G	1709A	1736G	2706G	4248C	4769G	4824G	7028T	8563G	8794T	8860G	9016G	11172G	11536T	11719A	12705T	14766T	15326G	16126C	16235G	16290T	16319A	16519C
CT607	CT6	MG272729	G2a1	73G	263G	309.1C	315.1C	489C	523d	524d	709A	750G	1438G	2706G	4769G	4833G	5108C	5601T	7028T	7600A	7606G	8701G	8860G	9377G	9540C	9575A	10398G	10400T	10873C	11719A	12662G	12705T	12753G	13563G	14200C	14569A	14766T	14783C	14861A	15043A	15301A	15326G	16126C	16223T	16227G	16278T	16362C
CT609	CT6	MG272730	M73b	73G	199C	207A	263G	309.1C	315.1C	489C	709A	750G	1438G	2263A	2352C	2706G	3010A	3396C	3399T	3453T	4491A	4769G	5655C	7028T	8701G	8860G	9064A	9540C	10398G	10400T	10873C	11708G	11719A	12477C	12705T	14034C	14766T	14783C	15043A	15236G	15301A	15326G	15663C	16223T	16278T	16311C	16519C
CT611	CT6	MG272731	D4	73G	150T	263G	309.1C	315.1C	489C	750G	1438G	2706G	3010A	4769G	4883T	5178A	7028T	7852A	8292A	8414T	8701G	8860G	9540C	10398G	10400T	10873C	11287C	11719A	12705T	14668T	14766T	14783C	15043A	15301A	15326G	16223T	16249C	16362C	16519C
CT613	CT6	MG272732	G2a1	73G	263G	309.1C	315.1C	489C	523d	524d	709A	750G	1438G	2706G	4769G	4833G	5108C	5601T	7028T	7600A	7606G	8701G	8860G	9377G	9540C	9575A	10398G	10400T	10873C	11719A	12662G	12705T	12753G	13563G	14200C	14569A	14766T	14783C	14861A	15043A	15301A	15326G	16126C	16223T	16227G	16278T	16362C
CT615	CT6	MG272733	W3a1b	73G	146C	189G	195C	204C	207A	263G	709A	750G	1243C	1406C	1438G	2706G	3505G	4589C	4769G	5046A	5460A	6542T	7028T	8251A	8860G	8994A	10245C	11674T	11719A	11947G	12414C	12705T	13263G	14766T	15326G	15784C	15884C	16223T	16292T	16519C
CT617	CT6	MG272734	U2a1b	73G	189G	214G	263G	309.1C	315.1C	750G	1438G	1585G	1811G	2706G	4769G	4944G	7028T	8860G	8870C	9288G	9932A	10923T	11383C	11467G	11719A	12308G	12372A	13708A	14766T	15326G	16051G	16206C	16230G	16311C
CT619	CT6	MG272735	B6a1a	73G	263G	315.1C	356.1C	750G	1438G	1719A	2706G	4093G	4769G	4904A	5894C	6170T	7028T	8281d	8282d	8283d	8284d	8285d	8286d	8287d	8288d	8289d	8838A	8860G	9452A	11719A	11914A	12459G	12950G	13928C	14110C	14305A	14766T	15326G	16051G	16182C	16183C	16189C	16519C	16527T
CT621	CT6	MG272736	F1a1a	73G	249d	263G	309.1C	315.1C	523d	524d	750G	1438G	2706G	3970T	4086T	4769G	6392C	6962A	7028T	8149G	8488T	8860G	9053A	9548A	10310A	10609C	11719A	12406A	12882T	13677T	13759A	13928C	14226A	14766T	15326G	16108T	16129A	16140C	16162G	16172C	16183C	16189C	16304C	16519C
CT623	CT6	MG272737	F1a1a1	73G	249d	263G	309.1C	315.1C	523d	524d	750G	1438G	2706G	3970T	4086T	4769G	6392C	6962A	7028T	8149G	8860G	9053A	9548A	10310A	10609C	11215T	11719A	12136C	12406A	12882T	13759A	13928C	14766T	15326G	16108T	16129A	16162G	16172C	16304C	16371G	16519C
CT625	CT6	MG272738	C7a	41T	73G	249d	263G	309.1CC	315.1C	489C	750G	1438G	2706G	3338C	3552A	4232C	4715G	4769G	5821A	6338G	7028T	7196A	7853A	8584A	8701G	8860G	9540C	9545G	10398G	10400T	10750G	10873C	11719A	11914A	12705T	13263G	14318C	14766T	14783C	15043A	15301A	15326G	15487T	16223T	16298C	16327T	16519C
CT627	CT6	MG272739	C7a	41T	73G	249d	263G	309.1CC	315.1C	489C	750G	1438G	2706G	3338C	3552A	4232C	4715G	4769G	5821A	6338G	7028T	7196A	7853A	8584A	8701G	8860G	9540C	9545G	10398G	10400T	10750G	10873C	11719A	11914A	12705T	13263G	14318C	14766T	14783C	15043A	15301A	15326G	15487T	16223T	16298C	16327T	16519C
CT629	CT6	MG272740	B4b1a2a	73G	207A	263G	499A	750G	827G	1438G	1719A	2220G	2706G	4769G	4820A	5899.1C	6023A	6216C	6413C	7028T	7993C	8281d	8282d	8283d	8284d	8285d	8286d	8287d	8288d	8289d	8839A	8860G	11719A	13590A	14766T	15301A	15326G	15535T	16136C	16183C	16189C	16217C	16309G	16354T	16519C
CT631	CT6	MG272741	B4m	73G	263G	750G	1438G	2706G	3423C	4769G	7028T	8281d	8282d	8283d	8284d	8285d	8286d	8287d	8288d	8289d	8860G	10398G	11719A	14097T	14766T	15326G	16154C	16182C	16183C	16189C	16217C	16240G	16261T	16519C
CT633	CT6	MG272742	B5a1b1	73G	210G	263G	309.1C	315.1C	523d	524d	709A	750G	1438G	2706G	3537G	4769G	6960T	7028T	7852A	8281d	8282d	8283d	8284d	8285d	8286d	8287d	8288d	8289d	8584A	8860G	9299G	9950C	10398G	10754G	11719A	14766T	14989T	15235G	15326G	16140C	16182d	16183d	16189C	16266A	16390A	16519C
CT635	CT6	MG272743	C7a	41T	73G	249d	263G	309.1CC	315.1C	489C	750G	1438G	2706G	3338C	3552A	4232C	4715G	4769G	5821A	6338G	7028T	7196A	7853A	8584A	8701G	8860G	9540C	9545G	10398G	10400T	10750G	10873C	11719A	11914A	12705T	13263G	14318C	14766T	14783C	15043A	15301A	15326G	15487T	16223T	16298C	16327T	16519C
CT637	CT6	MG272744	B4a1c2	73G	146C	152C	263G	307T	310d	311d	350C	523d	524d	709A	750G	1438G	2706G	3621C	4769G	5465C	7028T	7052G	7271G	8281d	8282d	8283d	8284d	8285d	8286d	8287d	8288d	8289d	8860G	9123A	10238C	11719A	13188T	14766T	15326G	15661T	16167T	16182d	16183d	16189C	16217C	16218T	16261T	16519C
CT639	CT6	MG272745	M7c2a	73G	146C	263G	489C	523d	524d	750G	1438G	1878C	2706G	3912G	4071T	4769G	4850T	5378G	6455T	7028T	8701G	8860G	9449T	9540C	9824C	10398G	10400T	10873C	10897T	11665T	11719A	11932T	12091C	12705T	14053G	14766T	14783C	15043A	15301A	15326G	15338T	15924G	16172C	16223T	16274A	16291T	16311C	16519C
CT641	CT6	MG272746	C7a	41T	73G	249d	263G	309.1CC	315.1C	489C	750G	1438G	2706G	3338C	3552A	4232C	4715G	4769G	5821A	6338G	7028T	7196A	7853A	8584A	8701G	8860G	9540C	9545G	10398G	10400T	10750G	10873C	11719A	11914A	12705T	13263G	14318C	14766T	14783C	15043A	15301A	15326G	15467G	15487T	16223T	16298C	16327T	16519C
CT643	CT6	MG272747	C7a	41T	73G	249d	263G	309.1CC	315.1C	489C	750G	1438G	2706G	3338C	3552A	4232C	4715G	4769G	5821A	6338G	7028T	7196A	7853A	8584A	8701G	8860G	9540C	9545G	10398G	10400T	10750G	10873C	11719A	11914A	12705T	13263G	14318C	14766T	14783C	15043A	15301A	15326G	15487T	16223T	16298C	16327T	16519C
CT645	CT6	MG272748	F1a1a1	73G	249d	263G	523d	524d	750G	1438G	2706G	3970T	4086T	4769G	6392C	6962A	7028T	8149G	8860G	9053A	9548A	10310A	10321C	10609C	11215T	11719A	12406A	12882T	13759A	13928C	14766T	15326G	16108T	16129A	16162G	16172C	16239T	16304C	16519C
CT647	CT6	MG272749	R22	73G	152C	263G	315.1C	329A	385G	750G	1040C	1438G	2706G	2836T	3210T	3398C	4634C	4639C	4769G	6770G	7028T	8387A	8860G	9542G	10316G	10609C	11719A	12026G	13359A	14034C	14766T	15115C	15326G	16093C	16249C	16288C	16304C	16519C
CT649	CT6	MG272750	N9a10	73G	150T	195C	204C	263G	309.1CC	315.1C	750G	1027G	1438G	2706G	3882A	4343G	4769G	5231A	5417A	7028T	8860G	11332T	11719A	12358G	12372A	12705T	12771A	14691T	14766T	15326G	16172C	16189C	16223T	16257A	16261T	16316G
CT651	CT6	MG272751	R9b1a3	73G	263G	309.1C	315.1C	523d	524d	750G	1438G	1519.1CA	1541C	2560d	2561d	2706G	3204T	3316A	3970T	4769G	6815C	7028T	8860G	11719A	12714C	13928C	14766T	15326G	16192T	16304C	16309G	16390A	16519C
CT655	CT6	MG272752	F1a2	73G	249d	263G	523d	524d	750G	1438G	2706G	3970T	4025T	4086T	4769G	5191T	6392C	6962A	7028T	8860G	9053A	10034C	10310A	10609C	11719A	12406A	12882T	13759A	13928C	14766T	15326G	16172C	16223T	16304C	16519C
CT657	CT6	MG272753	G2a1	73G	263G	309.1C	315.1C	489C	523d	524d	709A	750G	1438G	2706G	4769G	4833G	5108C	5601T	7028T	7600A	7606G	8701G	8860G	9377G	9540C	9575A	10398G	10400T	10873C	11719A	12662G	12705T	12753G	13563G	14200C	14569A	14766T	14783C	14861A	15043A	15301A	15326G	16126C	16223T	16227G	16278T	16362C
CT659	CT6	MG272754	M12b2	73G	152C	263G	489C	523d	524d	750G	1438G	2706G	3337A	4170T	4769G	5580C	5773A	7028T	7337A	8701G	8860G	9540C	10398G	10400T	10873C	10923T	11359G	11719A	12030G	12372A	12705T	14569A	14727C	14766T	14783C	15010G	15043A	15301A	15326G	15884T	16129A	16172C	16223T	16290T	16305G	16325C	16354T	16519C
CT701	CT7	MG272755	M75	73G	146C	150T	152C	195C	263G	309.1CC	315.1C	489C	750G	1438G	1719A	2706G	3316A	3453T	3666A	4769G	5147A	7028T	7313T	7765G	8701G	8860G	9540C	10398G	10400T	10873C	11719A	12279G	12609C	12705T	13269G	14110C	14224T	14356T	14766T	14783C	15043A	15109C	15301A	15326G	16068C	16126C	16182C	16183C	16189d
CT703	CT7	MG272756	N9a10	73G	150T	263G	309.1C	315.1C	750G	1438G	2706G	3397G	3993T	4769G	4958G	5231A	5417A	7028T	8860G	10966C	11719A	12358G	12372A	12534G	12705T	12771A	14766T	15326G	16223T	16257A	16261T
CT705	CT7	MG272757	M5c1	73G	254C	263G	315.1C	489C	750G	1438G	1719A	1888A	2560d	2561d	2706G	3597T	4769G	4851T	5319G	5933T	6218G	6413C	6917A	7028T	7055G	8701G	8790A	8860G	9540C	9550d	9551d	10398G	10400T	10873C	11719A	12705T	14693G	14766T	14783C	15043A	15301A	15326G	16129A	16182C	16183C	16189C	16223T	16468C	16519C
CT707	CT7	MG272758	D5b4	73G	150T	309.1C	315.1C	456T	489C	681C	750G	1048T	1107C	1438G	2706G	3826C	4048A	4769G	4883T	5153G	5178A	5301G	7028T	8602C	8701G	8860G	9180G	9540C	9667G	9992T	10397G	10398G	10400T	10873C	11176A	11719A	12705T	13954T	14766T	14783C	15043A	15301A	15326G	15724G	16189C	16213A	16223T	16311C	16362C
CT709	CT7	MG272759	N21+195	73G	150T	195C	263G	315.1C	337d	523d	524d	750G	1438G	2706G	4769G	6752G	7028T	7220C	8701G	8860G	10583G	11719A	12705T	13437C	14153C	14560A	14766T	14769G	15326G	15929G	16193T	16223T	16519C
CT711	CT7	MG272760	M21b2	73G	154C	210G	263G	315.1C	489C	523d	524d	709A	750G	1438G	1598A	2706G	3398C	3663G	3915A	4769G	4772C	5108C	6231T	7028T	7598A	7861C	8086C	8509T	8701G	8860G	9540C	10262G	10398G	10400T	10873C	11176A	11482C	11719A	12358G	12705T	14180C	14766T	14783C	15043A	15236G	15301A	15326G	15508T	16145A
CT713	CT7	MG272761	M71a2	73G	143A	146C	151T	263G	315.1C	338T	489C	750G	1438G	2706G	4769G	5493C	7028T	8440G	8485A	8701G	8718G	8838A	8860G	9540C	9615C	10398G	10400T	10873C	11719A	12705T	13759A	14605G	14766T	14783C	15043A	15301A	15326G	15458C	16093C	16140C	16223T	16271C	16360T	16381C
CT715	CT7	MG272762	F4a2	73G	146C	249d	263G	281G	315.1C	573.1CCC	750G	1438G	2706G	3290C	3970T	4769G	5069G	5263T	6392C	7028T	8860G	10310A	10909C	10915C	11719A	11776C	12612G	12630A	13368A	13928C	14016A	14766T	15326G	15670C	15908C	16129A	16185T	16207G	16399G	16519C
CT717	CT7	MG272763	M7b	73G	146C	263G	489C	523d	524d	750G	1438G	2706G	4071T	4769G	5262A	5460A	5999C	6455T	7028T	8701G	8860G	9438A	9540C	9824C	10398G	10400T	10873C	11719A	11914A	12405T	12705T	14464G	14560A	14766T	14783C	14861A	15043A	15301A	15326G	16129A	16223T	16311C
CT719	CT7	MG272764	M7b	73G	146C	263G	315.1C	489C	523d	524d	750G	1438G	2706G	4071T	4769G	5262A	5460A	5999C	6455T	7028T	8701G	8860G	9438A	9540C	9824C	10398G	10400T	10873C	11719A	11914A	12405T	12705T	14464G	14560A	14766T	14783C	14861A	15043A	15301A	15326G	16129A	16223T	16311C
CT721	CT7	MG272765	F1a1a	73G	249d	263G	309.1CC	315.1C	523d	524d	750G	1438G	2706G	3970T	4086T	4315G	4769G	6392C	6962A	7028T	8149G	8584A	8860G	9053A	9548A	10310A	10609C	11719A	12406A	12882T	13759A	13928C	14766T	15326G	16108T	16129A	16162G	16172C	16189C	16304C	16311C	16519C
CT723	CT7	MG272766	R9b2	73G	152C	263G	750G	1438G	1541C	2706G	3666A	3970T	4769G	6647G	7028T	8724G	8860G	11299C	11422T	11719A	13191C	13722G	13928C	14766T	15314A	15326G	15883A	16304C	16362C	16519C
CT725	CT7	MG272767	M7c1a	73G	146C	152C	199C	263G	309.1C	315.1C	489C	523d	524d	750G	1236T	1438G	1809C	2706G	3316A	3882A	3944C	4071T	4769G	4850T	5442C	6455T	7028T	8701G	8860G	9540C	9824C	10398G	10400T	10873C	11665T	11719A	12091C	12705T	14766T	14783C	15043A	15217A	15301A	15326G	16075C	16223T	16293T	16519C
CT727	CT7	MG272768	M71a2	73G	143A	146C	151T	263G	338T	489C	750G	1438G	2706G	4769G	5493C	7028T	8440G	8485A	8701G	8718G	8838A	8860G	9540C	9615C	10398G	10400T	10873C	11719A	12705T	13759A	14605G	14766T	14783C	15043A	15301A	15326G	15458C	16093C	16140C	16223T	16271C	16360T	16381C
CT729	CT7	MG272769	M13b1	73G	146C	200G	263G	489C	709A	750G	1438G	2706G	3378G	4769G	6023A	6253C	6413C	7028T	7789A	8277C	8279C	8701G	8860G	9182A	9540C	10172A	10398G	10400T	10873C	11221G	11665A	11719A	12621T	12705T	14766T	14783C	15043A	15301A	15326G	15458C	15468T	15924G	15930A	16223T	16239T	16263C	16325C	16381C	16519C
CT731	CT7	MG272770	M7c1a	73G	146C	152C	199C	263G	309.1C	315.1C	489C	523d	524d	750G	1236T	1438G	1809C	2706G	3316A	3882A	3944C	4071T	4769G	4850T	5442C	6455T	7028T	8701G	8860G	9540C	9824C	10398G	10400T	10873C	11665T	11719A	12091C	12705T	14766T	14783C	15043A	15217A	15301A	15326G	16075C	16223T	16293T	16519C
CT733	CT7	MG272771	B4b1a2a	73G	207A	263G	499A	750G	827G	1438G	1719A	2220G	2706G	4769G	4820A	5899.1C	6023A	6216C	6413C	7028T	7993C	8281d	8282d	8283d	8284d	8285d	8286d	8287d	8288d	8289d	8839A	8860G	11152C	11719A	13590A	14766T	15301A	15314A	15326G	15535T	16136C	16183C	16189C	16217C	16309G	16354T	16519C
CT735	CT7	MG272772	D5b4	73G	150T	456T	489C	681C	750G	1048T	1107C	1438G	2706G	4048A	4769G	4883T	5153G	5178A	5301G	7028T	8860G	9180G	9540C	9667G	9992T	10397G	10398G	10400T	10873C	11176A	11719A	12705T	13954T	14766T	14783C	15043A	15301A	15326G	15724G	16183C	16189C	16223T	16362C	16519C
CT737	CT7	MG272773	N9a6	73G	150T	263G	309.1C	315.1C	750G	1438G	2706G	3010A	4769G	4856C	5231A	5417A	7028T	8860G	11719A	12358G	12372A	12705T	14766T	15326G	16223T	16257A	16261T	16292T	16519C
CT739	CT7	MG272774	M12a1a	73G	125C	127C	128T	146C	152C	263G	318C	489C	750G	1438G	2706G	4170T	4769G	5080G	5580C	6293C	7028T	7211A	8515T	8701G	8860G	9540C	10398G	10400T	10873C	11719A	12030G	12358G	12372A	12705T	13135A	13257G	14569A	14727C	14766T	14783C	15010G	15043A	15301A	15326G	15463G	15562G	15651T	16093C	16129A
CT741	CT7	MG272775	M71c	73G	143A	195C	204C	207A	263G	489C	750G	1438G	2706G	3894T	4769G	7028T	8701G	8718G	8860G	9055A	9380A	9540C	10398G	10400T	10873C	11017C	11719A	12705T	13401C	14766T	14783C	15043A	15301A	15326G	15458C	15734A	16223T	16271C	16362C	16519C
CT743	CT7	MG272776	F1a1a	73G	249d	263G	309.1CC	315.1C	523d	524d	750G	1438G	2706G	3970T	4086T	4315G	4769G	6392C	6962A	7028T	8149G	8584A	8860G	9053A	9548A	10310A	10609C	11719A	12406A	12882T	13759A	13928C	14766T	15326G	16108T	16129A	16162G	16172C	16189C	16304C	16311C	16519C
CT745	CT7	MG272777	F1a1a	73G	249d	263G	309.1CC	315.1C	523d	524d	573.1C	750G	1438G	2560d	2561d	2706G	3970T	4086T	4315G	4769G	6392C	6962A	7028T	8149G	8584A	8860G	9053A	9548A	10310A	10609C	11719A	12406A	12882T	13759A	13928C	14766T	15326G	16108T	16129A	16162G	16172C	16189C	16304C	16311C	16519C
CT747	CT7	MG272778	D4b2b	73G	194T	263G	315.1C	489C	523d	524d	750G	1382C	1438G	2706G	3010A	4769G	4883T	5178A	7028T	8020A	8414T	8701G	8860G	8964T	9296T	9540C	9824A	10398G	10400T	10873C	11719A	12705T	13959T	14668T	14766T	14783C	15043A	15301A	15326G	16223T	16362C	16519C
CT749	CT7	MG272779	M7c1a	73G	146C	152C	199C	263G	309.1C	315.1C	489C	523d	524d	750G	1236T	1438G	1809C	2706G	3316A	3882A	3944C	4071T	4769G	4850T	5442C	6455T	7028T	8701G	8860G	9540C	9824C	10398G	10400T	10873C	11665T	11719A	12091C	12705T	14766T	14783C	15043A	15217A	15301A	15326G	16075C	16223T	16293T	16519C
CT751	CT7	MG272780	M32'56	73G	146C	263G	315.1C	356.1C	489C	750G	794C	813G	2706G	4769G	7028T	8701G	8860G	9540C	10398G	10400T	10653A	10873C	11413G	11686T	11719A	12705T	13105G	14766T	14783C	14798C	14861A	15043A	15301A	15326G	15784C	16038G	16129A	16261T	16274A	16311C
CT753	CT7	MG272781	C7a	44.1C	73G	249d	263G	315.1C	489C	750G	1438G	2706G	3552A	4715G	4769G	5821A	6338G	7028T	7196A	7853A	8584A	8701G	8860G	9540C	9545G	10398G	10400T	10873C	11719A	11914A	12705T	13263G	13934T	14318C	14766T	14783C	15043A	15301A	15326G	15487T	16223T	16266T	16298C	16327T	16519C
CT755	CT7	MG272782	B4g1a	73G	263G	523d	524d	702T	750G	1438G	2706G	4769G	5108C	7028T	7789A	8281d	8282d	8283d	8284d	8285d	8286d	8287d	8288d	8289d	8389G	8723A	8860G	9111C	9968T	11719A	14766T	14905A	15326G	16181d	16182d	16183C	16189C	16213A	16217C	16261T	16292T	16519C
CT757	CT7	MG272783	M37e2	73G	263G	309.1CC	315.1C	453C	489C	750G	1438G	2560d	2561d	2706G	4769G	4977C	7028T	8410T	8701G	8860G	9540C	10398G	10400T	10556T	10873C	11050C	11719A	12007A	12705T	14581C	14696G	14766T	14783C	15043A	15301A	15326G	15497A	16111T	16189C	16223T	16224C	16519C
CT759	CT7	MG272784	F1f	73G	249d	263G	315.1C	523d	524d	750G	1438G	2706G	3970T	4715G	4769G	5147A	5585A	6353G	6392C	6515C	6962A	7028T	8860G	9053A	10310A	10609C	11719A	12406A	12771A	12882T	13759A	13928C	14766T	15326G	16129A	16172C	16183C	16189C	16304C	16519C
CT771	CT7	MG272785	M7b1a1+(16192)	73G	150T	199C	263G	309.1C	315.1C	489C	750G	1438G	2706G	4048A	4071T	4164G	4769G	5351G	5460A	6455T	6680C	7028T	7684C	7853A	8701G	8860G	9182A	9540C	9824C	10398G	10400T	10873C	11719A	12405T	12705T	12811C	14766T	14783C	15043A	15301A	15326G	16129A	16192T	16223T	16297C	16298C
EBK101	KSK1	MG272786	B6a1a	73G	263G	315.1C	356.1C	750G	1438G	1719A	2706G	4093G	4769G	5894C	6170T	7028T	8281d	8282d	8283d	8284d	8285d	8286d	8287d	8288d	8289d	8860G	9452A	11719A	11914A	12459G	12950G	13928C	14305A	14766T	15326G	16051G	16189C	16354T	16519C	16527T
EBK102	KSK1	MG272787	G2b1a1	73G	207A	263G	309.1CC	315.1C	489C	709A	750G	1438G	2706G	3398C	4048A	4769G	4833G	4853A	5108C	5601T	7028T	8701G	8860G	8877C	9540C	10398G	10400T	10873C	11151T	11719A	12705T	13191C	13563G	14182C	14569A	14766T	14783C	15043A	15301A	15326G	16223T	16362C
EBK103	KSK1	MG272788	R9b1a1a	73G	143A	183G	259G	263G	309.1C	315.1C	523d	524d	573.1CC	750G	1438G	1541C	2706G	3970T	4017T	4769G	7028T	7849T	8860G	11719A	12714C	13928C	14766T	15326G	16288C	16304C	16309G	16390A	16519C
EBK104	KSK1	MG272789	C7a1	73G	146C	249d	263G	309.1C	315.1C	319C	489C	750G	870T	1438G	2560d	2565d	2706G	3552A	4715G	4769G	5174T	5821A	6338G	7028T	7196A	7853A	8584A	8701G	8860G	9540C	9545G	9957C	10398G	10400T	10873C	11719A	11914A	12705T	12957C	13263G	14318C	14766T	14783C	14978G	15043A	15301A	15326G	15487T	15928A
EBK105	KSK1	MG272790	B6a1a	73G	263G	315.1C	356.1C	750G	1438G	1719A	2706G	4093G	4769G	5894C	6170T	7028T	8281d	8282d	8283d	8284d	8285d	8286d	8287d	8288d	8289d	8860G	9452A	11719A	11914A	12459G	12950G	13928C	14305A	14766T	15326G	16051G	16189C	16354T	16519C	16527T
EBK106	KSK1	MG272791	R9b1a1a	73G	143A	183G	259G	263G	523d	524d	573.1CCC	750G	1438G	1541C	2706G	3711G	3970T	4017T	4769G	7028T	7849T	8860G	11719A	12714C	13928C	14016A	14766T	15326G	16288C	16304C	16309G	16390A	16519C
EBK107	KSK1	MG272792	B6a1a	73G	263G	356.1C	750G	1438G	1719A	2706G	4093G	4769G	5894C	6170T	7028T	8281d	8282d	8283d	8284d	8285d	8286d	8287d	8288d	8289d	8860G	9452A	11719A	11914A	12459G	12950G	13928C	14110C	14305A	14766T	15326G	16051G	16189C	16519C	16527T
EBK108	KSK1	MG272793	B6a1a	73G	263G	356.1C	750G	1438G	1719A	2706G	4093G	4769G	5894C	6170T	7028T	8281d	8282d	8283d	8284d	8285d	8286d	8287d	8288d	8289d	8860G	9452A	11719A	11914A	12459G	12950G	13928C	14305A	14766T	15326G	16051G	16183C	16189C	16354T	16519C	16527T
EBK109	KSK1	MG272794	C7a1	73G	146C	249d	263G	309.1CC	315.1C	319C	489C	750G	870T	1438G	2706G	3552A	4715G	4769G	5174T	5821A	6338G	7028T	7085C	7196A	7853A	8584A	8701G	8860G	9540C	9545G	10398G	10400T	10873C	11719A	11914A	12705T	12957C	13263G	14318C	14766T	14783C	14978G	15043A	15301A	15326G	15487T	15928A	16223T	16298C
EBK110	KSK1	MG272795	B6a1a	73G	263G	309.1C	315.1C	356.1C	750G	1438G	1719A	2706G	4093G	4769G	5894C	6170T	7028T	8281d	8282d	8283d	8284d	8285d	8286d	8287d	8288d	8289d	8860G	9452A	11719A	11914A	12459G	12950G	13928C	14305A	14766T	15326G	16051G	16183C	16189C	16354T	16519C	16527T
EBK111	KSK1	MG272796	C7a1	73G	146C	249d	263G	309.1C	315.1C	319C	489C	750G	870T	1438G	2706G	3552A	4715G	4769G	5174T	5821A	6338G	7028T	7196A	7853A	8584A	8701G	8860G	9540C	9545G	9957C	10398G	10400T	10873C	11719A	11914A	12705T	12957C	13263G	14318C	14766T	14783C	14978G	15043A	15301A	15326G	15487T	15928A	16223T	16298C
EBK112	KSK1	MG272797	R9b1a1a	73G	143A	183G	263G	523d	524d	573.1CC	750G	1438G	1541C	2706G	3970T	4017T	4092A	4769G	7028T	7055G	7849T	8860G	11719A	12714C	13928C	14766T	15326G	15673G	16172C	16192T	16259T	16288C	16304C	16309G	16390A	16519C
EBK113	KSK1	MG272798	B6a1a	73G	263G	315.1C	356.1C	750G	1438G	1719A	2706G	4093G	4769G	5894C	5899.1CC	6170T	7028T	8281d	8282d	8283d	8284d	8285d	8286d	8287d	8288d	8289d	8860G	9452A	11719A	11914A	12459G	12950G	13928C	14305A	14766T	15326G	16051G	16183C	16189C	16354T	16519C	16527T
EBK114	KSK1	MG272799	B6a1a	73G	263G	315.1C	356.1C	750G	1438G	1719A	2706G	3591A	4093G	4769G	5894C	6170T	7028T	8281d	8282d	8283d	8284d	8285d	8286d	8287d	8288d	8289d	8860G	9452A	11719A	11914A	12459G	12950G	13928C	14110C	14305A	14766T	15326G	16051G	16182C	16183C	16189C	16519C	16527T
EBK115	KSK1	MG272800	B6a1a	73G	263G	315.1C	356.1C	750G	1438G	1719A	2706G	4093G	4769G	5894C	6170T	7028T	8281d	8282d	8283d	8284d	8285d	8286d	8287d	8288d	8289d	8860G	9452A	11719A	11914A	12459G	12950G	13928C	14110C	14305A	14766T	15326G	16051G	16182C	16183C	16189C	16519C	16527T
EBK116	KSK1	MG272801	R9b1a1a	73G	143A	183G	259G	263G	309.1C	315.1C	523d	524d	573.1C	750G	1438G	1541C	2706G	3970T	4017T	4769G	6752G	7028T	7849T	8860G	11719A	12714C	13928C	14766T	15326G	16288C	16304C	16309G	16390A	16519C
EBK118	KSK1	MG272802	C7a1	73G	146C	249d	263G	309.1CC	315.1C	319C	489C	750G	870T	1438G	2706G	3552A	4715G	4769G	5174T	5821A	6338G	7028T	7085C	7196A	7853A	8584A	8701G	8860G	9540C	9545G	10398G	10400T	10873C	11719A	11914A	12705T	12957C	13263G	14318C	14766T	14783C	14978G	15043A	15301A	15326G	15487T	15928A	16223T	16298C
EBK121	KSK1	MG272803	F1a1a	73G	249d	263G	309.1C	315.1C	523d	524d	750G	1438G	2706G	3970T	4086T	4769G	6392C	6962A	7028T	8149G	8860G	9053A	9548A	10310A	10609C	10654T	11638T	11719A	12406A	12882T	13759A	13928C	14142G	14766T	15043A	15326G	16108T	16129A	16162G	16172C	16304C	16519C
EBK123	KSK1	MG272804	B6a1a	73G	263G	315.1C	356.1C	750G	1438G	1719A	2706G	4093G	4769G	5894C	6170T	7028T	8281d	8282d	8283d	8284d	8285d	8286d	8287d	8288d	8289d	8860G	9452A	11719A	11914A	12459G	12950G	13928C	14305A	14766T	15326G	16051G	16183C	16189C	16354T	16519C	16527T
EBK124	KSK1	MG272805	C7a1	73G	146C	249d	263G	309.1CC	315.1C	319C	489C	750G	870T	1438G	2706G	3552A	4715G	4769G	5174T	5821A	6338G	7028T	7085C	7196A	7853A	8584A	8701G	8860G	9540C	9545G	10398G	10400T	10873C	11719A	11914A	12705T	12957C	13263G	14318C	14766T	14783C	14978G	15043A	15301A	15326G	15487T	15928A	16223T	16298C
EBK125	KSK1	MG272806	F1a1a	73G	249d	263G	309.1C	315.1C	523d	524d	750G	1438G	2706G	3970T	4086T	4769G	6392C	6962A	7028T	8149G	8860G	9053A	9548A	10310A	10609C	11638T	11719A	12406A	12882T	13759A	13928C	14142G	14766T	15043A	15326G	16108T	16129A	16162G	16172C	16304C	16519C
EBK126	KSK1	MG272807	A17	73G	152C	235G	263G	315.1C	523d	524d	663G	750G	1438G	1736G	2056A	2706G	4113A	4248C	4769G	4824G	5514G	7028T	8794T	8860G	9126C	10101C	11719A	12136C	12705T	14180C	14766T	14861A	15217A	15326G	16093C	16129A	16223T	16284G	16290T	16319A	16362C	16519C
EBK127	KSK1	MG272808	B6a1a	73G	263G	315.1C	356.1C	750G	1438G	1719A	2706G	4093G	4769G	5894C	6170T	7028T	8281d	8282d	8283d	8284d	8285d	8286d	8287d	8288d	8289d	8860G	9452A	11719A	11914A	12459G	12950G	13928C	14110C	14305A	14766T	15326G	16051G	16182C	16183C	16189C	16519C	16527T
EBK129	KSK1	MG272809	C7a1	73G	146C	249d	263G	309.1CC	315.1C	319C	489C	750G	870T	1438G	2706G	3552A	4715G	4769G	5174T	5821A	6338G	7028T	7085C	7196A	7853A	8584A	8701G	8860G	9540C	9545G	10398G	10400T	10873C	11719A	11914A	12705T	12957C	13263G	13602C	14318C	14766T	14783C	14978G	15043A	15301A	15326G	15487T	15928A	16223T
EBK130	KSK1	MG272810	B6a1a	73G	263G	356.1C	750G	1438G	1719A	2706G	4093G	4769G	5894C	6170T	7028T	8281d	8282d	8283d	8284d	8285d	8286d	8287d	8288d	8289d	8860G	9452A	11719A	11914A	12459G	12950G	13928C	14305A	14766T	15326G	16051G	16183C	16189C	16354T	16519C	16527T
EMS301	KPW	MG272811	C7a1	73G	146C	249d	263G	309.1CC	315.1C	319C	489C	750G	870T	1438G	2706G	3552A	4715G	4769G	5174T	5821A	6338G	7028T	7085C	7196A	7853A	8584A	8701G	8860G	9540C	9545G	10398G	10400T	10873C	11719A	11914A	12705T	12957C	13263G	14318C	14766T	14783C	14978G	15043A	15301A	15326G	15487T	15928A	16223T	16298C
EMS303	KPW	MG272812	M7b1a1	73G	150T	199C	201G	263G	489C	750G	1438G	2706G	4048A	4071T	4164G	4769G	5351G	5460A	6455T	6680C	7028T	7684C	7853A	8701G	8860G	9540C	9824C	10398G	10400T	10873C	11719A	12405T	12705T	12811C	13053T	13395G	14766T	14783C	15043A	15236G	15301A	15326G	16129A	16223T	16297C
EMS304	KPW	MG272813	M20	73G	146C	152C	249d	263G	316C	316.1A	454C	489C	523d	524d	750G	1438G	2706G	3200C	3714G	4385T	4769G	4772C	7028T	7433T	8701G	8853G	8860G	9127G	9512T	9540C	10274C	10398G	10400T	10679G	10873C	11719A	11914A	12354C	12705T	14110C	14766T	14783C	14974T	15043A	15301A	15326G	15691G	16129A	16209C
EMS305	KPW	MG272814	G2b1a1	73G	207A	263G	315.1C	489C	709A	750G	1438G	2706G	3398C	4048A	4769G	4833G	4853A	5108C	5601T	7028T	8701G	8860G	8877C	9540C	10398G	10400T	10873C	11151T	11719A	12705T	13191C	13563G	14182C	14569A	14766T	14783C	15043A	15301A	15326G	16223T	16355T	16362C
EMS306	KPW	MG272815	C7a1	73G	146C	249d	263G	309.1CC	315.1C	319C	489C	750G	870T	1438G	2706G	3552A	4715G	4769G	5174T	5821A	6338G	7028T	7085C	7196A	7853A	8584A	8701G	8860G	9540C	9545G	10398G	10400T	10873C	11719A	11914A	12705T	12957C	13263G	14318C	14766T	14783C	14978G	15043A	15301A	15326G	15487T	15928A	16223T	16298C
EMS307	KPW	MG272816	F1a1a	73G	249d	263G	309.1C	315.1C	523d	524d	750G	1438G	2706G	3970T	4086T	4769G	6392C	6962A	7028T	8149G	8860G	9053A	9548A	10310A	10609C	11638T	11719A	12406A	12882T	13759A	13928C	14142G	14766T	15043A	15326G	16108T	16129A	16162G	16172C	16304C	16519C
EMS308	KPW	MG272817	C7a1	73G	146C	249d	263G	309.1CC	315.1C	319C	489C	750G	870T	1438G	2706G	3552A	3795T	4715G	4769G	5174T	5821A	6338G	7028T	7085C	7196A	7853A	8584A	8701G	8860G	9540C	9545G	10398G	10400T	10873C	11719A	11914A	12705T	12957C	13263G	14318C	14766T	14783C	14978G	15043A	15301A	15326G	15487T	15928A	16223T
EMS309	KPW	MG272818	B6a1a	73G	263G	356.1C	750G	1438G	1719A	2706G	4093G	4769G	5894C	6170T	7028T	8281d	8282d	8283d	8284d	8285d	8286d	8287d	8288d	8289d	8860G	9452A	11719A	11914A	12459G	12950G	13928C	14305A	14766T	15326G	16051G	16183C	16189C	16354T	16519C	16527T
EMS310	KPW	MG272819	F1a1a	73G	249d	263G	523d	524d	750G	1438G	2706G	3970T	4086T	4769G	6392C	6962A	7028T	8149G	8860G	9053A	9548A	10310A	10609C	11638T	11719A	12406A	12882T	13759A	13928C	14142G	14766T	15043A	15071C	15326G	16108T	16129A	16162G	16172C	16304C	16519C
EMS312	KPW	MG272820	F1a1a	73G	249d	263G	309.1C	315.1C	523d	524d	750G	1438G	2706G	3970T	4086T	4769G	6392C	6962A	7028T	8149G	8860G	9053A	9548A	10310A	10609C	11638T	11719A	12406A	12882T	13759A	13928C	14142G	14766T	15043A	15326G	16108T	16129A	16162G	16172C	16304C	16519C
EMS313	KPW	MG272821	F1a1a	73G	249d	263G	309.1C	315.1C	523d	524d	750G	1438G	2706G	3970T	4086T	4769G	6392C	6962A	7028T	8149G	8860G	9053A	9548A	10310A	10609C	11719A	12406A	12882T	13759A	13928C	14142G	14766T	15043A	15326G	16108T	16129A	16162G	16172C	16304C	16368C	16519C
EMS314	KPW	MG272822	M21a	73G	263G	315.1C	489C	709A	750G	1438G	2706G	3796G	4769G	7028T	8027A	8674G	8701G	8860G	9540C	9938C	10398G	10400T	10873C	11287C	11482C	11611A	11719A	11854C	12705T	14766T	14783C	15043A	15301A	15326G	15924G	16129A	16223T	16256T	16526A
EMS315	KPW	MG272823	F1a1a	73G	249d	263G	309.1C	315.1C	523d	524d	750G	1438G	2706G	3970T	4086T	4769G	6392C	6962A	7028T	8149G	8860G	9053A	9548A	10310A	10609C	11638T	11719A	12406A	12882T	12972G	13759A	13928C	14142G	14766T	15043A	15326G	16108T	16129A	16162G	16172C	16304C	16519C
EMS316	KPW	MG272824	A17	73G	152C	235G	263G	315.1C	523d	524d	663G	750G	1438G	1736G	2706G	4113A	4248C	4769G	4824G	5514G	7028T	8794T	8860G	9126C	10101C	11719A	12136C	12705T	14180C	14766T	14861A	15217A	15326G	16093C	16129A	16223T	16284G	16290T	16319A	16362C	16519C
EMS317	KPW	MG272825	M7b1a1f	73G	150T	199C	263G	309.1CC	315.1C	332T	489C	750G	1438G	2706G	4048A	4071T	4164G	4769G	5351G	5460A	6455T	6680C	6869T	7028T	7684C	7853A	8110C	8701G	8860G	9540C	9824C	10358G	10398G	10400T	10873C	11719A	12405T	12705T	12811C	13681G	14766T	14783C	15043A	15301A	15326G	16129A	16183C	16189C	16223T
EMS318	KPW	MG272826	M21a	73G	263G	315.1C	489C	709A	750G	1438G	2706G	3796G	4769G	7028T	8027A	8674G	8701G	8860G	9540C	9938C	10398G	10400T	10873C	11287C	11482C	11611A	11719A	11854C	12705T	14766T	14783C	15043A	15301A	15326G	15924G	16129A	16223T	16256T	16526A
EMS319	KPW	MG272827	F1a1a	73G	249d	263G	309.1C	315.1C	523d	524d	750G	1438G	2706G	3970T	4086T	4769G	6392C	6962A	7028T	8149G	8860G	9053A	9548A	10310A	10609C	11719A	12406A	12882T	13759A	13928C	14142G	14766T	15043A	15326G	16108T	16129A	16162G	16172C	16304C	16368C	16519C
EMS320	KPW	MG272828	F1a1a	73G	249d	263G	309.1C	315.1C	523d	524d	750G	1438G	2706G	3970T	4086T	4769G	6392C	6962A	7028T	8149G	8860G	9053A	9548A	10310A	10609C	11638T	11719A	12406A	12882T	13759A	13928C	14142G	14766T	15043A	15326G	16108T	16129A	16162G	16172C	16304C	16519C
EMS321	KPW	MG272829	R9b1a1a	73G	143A	183G	259G	263G	309.1C	315.1C	523d	524d	573.1C	750G	1438G	1541C	2706G	3970T	4017T	4769G	7028T	7849T	8860G	11719A	12714C	13928C	14766T	15326G	16288C	16304C	16309G	16390A	16519C
EMS322	KPW	MG272830	R9b1a1a	73G	143A	183G	263G	309.1C	315.1C	523d	524d	750G	1438G	1541C	2706G	3970T	4017T	4092A	4769G	7028T	7849T	8860G	11719A	12714C	13928C	14766T	15326G	15673G	16172C	16192T	16259T	16288C	16304C	16309G	16390A	16519C
EMS324	KPW	MG272831	B6a1a	73G	263G	315.1C	356.1C	750G	1438G	1719A	2706G	4093G	4769G	5894C	6170T	7028T	8281d	8282d	8283d	8284d	8285d	8286d	8287d	8288d	8289d	8860G	9452A	11719A	11914A	12459G	12950G	13928C	14305A	14766T	15326G	16051G	16183C	16189C	16354T	16519C	16527T
EMS325	KPW	MG272832	R9b1a1a	73G	143A	183G	259G	263G	309.1C	315.1C	523d	524d	573.1C	750G	1438G	1541C	2706G	3970T	4017T	4769G	7028T	7849T	8860G	11719A	12714C	13928C	14766T	15326G	16288C	16304C	16309G	16390A	16519C
EMS328	KPW	MG272833	C7a1	73G	146C	249d	263G	309.1CC	315.1C	319C	489C	524.1AC	750G	870T	1438G	2706G	3552A	4715G	4769G	5174T	5821A	6338G	7028T	7085C	7196A	7853A	8584A	8701G	8860G	9540C	9545G	10398G	10400T	10873C	11719A	11914A	12705T	12957C	13263G	14318C	14766T	14783C	14978G	15043A	15301A	15326G	15487T	15928A	16223T
EMS329	KPW	MG272834	R9b1a1a	73G	143A	183G	263G	523d	524d	750G	1438G	1541C	2706G	3970T	4017T	4092A	4769G	7028T	7849T	8860G	11719A	12714C	13928C	14766T	15326G	15673G	16172C	16192T	16259T	16288C	16304C	16309G	16390A	16519C
END601	MO6	MG272838	M12a1a	73G	125C	127C	128T	263G	315.1C	318C	489C	750G	1438G	2706G	3813G	4170T	4769G	4853A	5580C	7028T	8286C	8701G	8860G	9100G	9540C	9966A	10398G	10400T	10873C	11719A	12030G	12358G	12372A	12705T	13712T	14293G	14569A	14727C	14766T	14783C	15010G	15043A	15301A	15326G	15463G	15651T	16051G	16129A	16189C
END602	MO6	MG272839	M	63C	64T	66A	73G	151T	152C	215G	263G	489C	709A	750G	1438G	2706G	3173A	3434G	3519T	3918A	4769G	5460A	7028T	7711C	8027A	8701G	8860G	9540C	10310A	10398G	10400T	10873C	11437C	11719A	11963A	12705T	12867T	13708A	14766T	14783C	15043A	15301A	15326G	15774C	15837C	16223T	16273A	16304C	16311C
END603	MO6	MG272840	M	63C	64T	66A	73G	151T	152C	215G	263G	489C	709A	750G	1438G	2706G	3173A	3434G	3519T	3918A	4769G	5460A	7028T	7711C	8027A	8701G	8860G	9540C	10310A	10398G	10400T	10873C	11437C	11719A	11963A	12705T	12867T	13708A	14766T	14783C	15043A	15301A	15326G	15774C	15837C	16223T	16273A	16304C	16311C
END604	MO6	MG272841	M	63C	64T	66A	73G	151T	152C	215G	263G	489C	709A	750G	1438G	2706G	3173A	3434G	3519T	3918A	4769G	5460A	7028T	7711C	8027A	8701G	8860G	9540C	10310A	10398G	10400T	10873C	11437C	11719A	11963A	12705T	12867T	13708A	14766T	14783C	15043A	15301A	15326G	15774C	15837C	16223T	16273A	16304C	16311C
END605	MO6	MG272842	M40a1	73G	263G	489C	750G	1438G	2706G	4769G	7028T	8701G	8860G	8925G	9540C	10398G	10400T	10873C	11719A	12705T	13542G	14766T	14783C	15043A	15301A	15326G	15721C	15954G	16179T	16223T	16294T	16319A	16356C	16463G
END606	MO6	MG272843	M	63C	64T	66A	73G	151T	152C	215G	263G	309.1C	315.1C	489C	709A	750G	1438G	2706G	3173A	3434G	3519T	3918A	4769G	5460A	7028T	7711C	8027A	8701G	8860G	9540C	10310A	10398G	10400T	10873C	11437C	11719A	11963A	12705T	12867T	13708A	14766T	14783C	15043A	15301A	15326G	15774C	15837C	16223T	16273A
END607	MO6	MG272844	M12a1a	73G	125C	127C	128T	263G	318C	489C	750G	1438G	2706G	3813G	4170T	4769G	4853A	5580C	7028T	8286C	8701G	8860G	9100G	9540C	9966A	10398G	10400T	10873C	11719A	12030G	12358G	12372A	12705T	13712T	14293G	14569A	14727C	14766T	14783C	15010G	15043A	15301A	15326G	15463G	15651T	16051G	16129A	16189C	16223T
END608	MO6	MG272845	M	63C	64T	66A	73G	151T	152C	215G	263G	309.1C	315.1C	489C	709A	750G	1438G	2706G	3173A	3434G	3519T	3918A	4769G	5460A	7028T	7711C	8027A	8701G	8860G	9540C	10310A	10398G	10400T	10873C	11437C	11719A	11963A	12705T	12867T	13708A	14766T	14783C	15043A	15301A	15326G	15774C	15837C	16223T	16273A
END609	MO6	MG272846	F1f	73G	249d	263G	315.1C	523d	524d	750G	1438G	2706G	3645C	3970T	4715G	4769G	4976G	6392C	6515C	6962A	7028T	8860G	9053A	10310A	10609C	11719A	12406A	12771A	12882T	13759A	13928C	14766T	15326G	16129A	16172C	16304C	16311C	16519C
END610	MO6	MG272847	F1g	73G	249d	263G	523d	524d	750G	1438G	2389T	2706G	3398C	3970T	4769G	6392C	6962A	7028T	8860G	10310A	10609C	11719A	12406A	12882T	13928C	14766T	15119A	15326G	16183C	16189C	16304C	16319A	16519C
END612	MO6	MG272848	M7b1a1e1	73G	150T	199C	263G	309.1C	315.1C	489C	750G	1438G	2706G	4048A	4071T	4164G	4769G	5351G	5460A	6228T	6455T	6680C	7028T	7684C	7853A	8701G	8860G	9540C	9824C	10232G	10398G	10400T	10873C	11653G	11719A	12405T	12561A	12705T	12811C	14766T	14783C	15043A	15301A	15326G	16129A	16192T	16223T	16297C
END613	MO6	MG272849	M7b1a1b	73G	150T	199C	204C	263G	309.1C	315.1C	489C	750G	1438G	2706G	3483A	4048A	4071T	4164G	4769G	5351G	5460A	6455T	6680C	7028T	7647C	7684C	7853A	8701G	8860G	9540C	9824C	10398G	10400T	10873C	11404G	11719A	12405T	12705T	12811C	14766T	14783C	15043A	15301A	16223T	16297C
END614	MO6	MG272850	M12a1a	73G	125C	127C	128T	263G	318C	489C	750G	1438G	2706G	3813G	4170T	4769G	4853A	5580C	7028T	8286C	8701G	8860G	9100G	9540C	9966A	10398G	10400T	10873C	11719A	12030G	12358G	12372A	12705T	13712T	14293G	14569A	14727C	14766T	14783C	15010G	15043A	15301A	15326G	15463G	15651T	16051G	16129A	16189C	16223T
END615	MO6	MG272851	M9a1b1	73G	150T	152C	153G	235G	263G	315.1C	489C	750G	1041G	1438G	2706G	3394C	4491A	4769G	7028T	8701G	8860G	9540C	10398G	10400T	10873C	11719A	12362T	12705T	14308C	14766T	14783C	15043A	15301A	15326G	15671G	16158G	16223T	16234T	16362C	16519C
END616	MO6	MG272852	R9b1a3	73G	152C	263G	309.1CC	315.1C	523d	524d	750G	1438G	1541C	2706G	3204T	3316A	3970T	4769G	6815C	7028T	8860G	11719A	12007A	12714C	13928C	14766T	15326G	16189C	16192T	16239T	16304C	16309G	16390A	16519C
END617	MO6	MG272853	R9b1b	73G	204C	263G	309.1C	315.1C	750G	1438G	1541C	2322A	2706G	3970T	4769G	7028T	8860G	11719A	12714C	13928C	14766T	15326G	16124C	16148T	16304C	16309G	16327T	16390A	16519C
END618	MO6	MG272854	B5a1b1	73G	210G	263G	523d	524d	709A	750G	1438G	1888A	2706G	3537G	4104G	4769G	6960T	7028T	7852A	8281d	8282d	8283d	8284d	8285d	8286d	8287d	8288d	8289d	8584A	8860G	9950C	10398G	10754G	11719A	12007A	14766T	14989T	15235G	15326G	16140C	16183C	16189C	16266A	16274A	16311C	16519C
END619	MO6	MG272855	M12a1a	73G	125C	127C	128T	263G	318C	489C	750G	1438G	2706G	3813G	4170T	4769G	4853A	5580C	7028T	8286C	8701G	8860G	9100G	9540C	9966A	10398G	10400T	10873C	11719A	12030G	12358G	12372A	12705T	13712T	14293G	14569A	14727C	14766T	14783C	15010G	15043A	15301A	15326G	15463G	15651T	16051G	16129A	16189C	16223T
END620	MO6	MG272856	B5a1b1	73G	210G	263G	309.1CC	315.1C	523d	524d	709A	750G	1438G	1888A	2706G	3537G	4104G	4769G	6960T	7028T	7852A	8281d	8282d	8283d	8284d	8285d	8286d	8287d	8288d	8289d	8584A	8860G	9950C	10398G	10754G	11719A	12007A	14766T	14989T	15235G	15326G	16140C	16183C	16189C	16266A	16274A	16311C	16519C
END621	MO6	MG272857	B5a1b1	73G	210G	263G	309.1C	315.1C	523d	524d	709A	750G	1438G	1888A	2706G	3537G	4104G	4769G	6960T	7028T	7852A	8281d	8282d	8283d	8284d	8285d	8286d	8287d	8288d	8289d	8584A	8860G	9950C	10398G	10754G	11719A	12007A	13602C	14766T	14989T	15235G	15326G	16140C	16183C	16189C	16266A	16274A	16311C	16519C
END622	MO6	MG272858	M12a1a	73G	125C	127C	128T	263G	318C	489C	750G	1438G	2706G	3813G	4170T	4769G	4853A	5580C	7028T	8286C	8701G	8860G	9100G	9540C	9966A	10398G	10400T	10873C	11719A	12030G	12358G	12372A	12705T	13712T	14293G	14569A	14727C	14766T	14783C	15010G	15043A	15301A	15326G	15463G	15651T	16051G	16129A	16189C	16223T
END623	MO6	MG272859	M7b1a1+(16192)	73G	150T	183G	199C	263G	489C	750G	1438G	2706G	4048A	4071T	4164G	4769G	5351G	5460A	6455T	6680C	6875T	7028T	7419A	7684C	7853A	8701G	8860G	8866G	9540C	9824C	10398G	10400T	10873C	11719A	12405T	12705T	12811C	14766T	14783C	15043A	15301A	15326G	16129A	16192T	16223T	16297C	16298C
END624	MO6	MG272860	M	63C	64T	66A	73G	151T	152C	215G	263G	489C	709A	750G	1438G	2706G	3173A	3434G	3519T	3918A	4769G	5460A	7028T	7711C	8027A	8701G	8860G	9540C	10310A	10398G	10400T	10873C	11437C	11719A	11963A	12705T	12867T	13708A	14766T	14783C	15043A	15301A	15326G	15774C	15837C	16223T	16273A	16304C	16311C
END625	MO6	MG272861	M12a1a	73G	125C	127C	128T	263G	315.1C	318C	489C	750G	1438G	2706G	3813G	4170T	4769G	4853A	5580C	7028T	8286C	8701G	8860G	9100G	9540C	9966A	10398G	10400T	10873C	11719A	12030G	12358G	12372A	12705T	13712T	14293G	14569A	14727C	14766T	14783C	15010G	15043A	15301A	15326G	15463G	15651T	16051G	16129A	16189C
EPB501	KPA	MG272862	M71+151	73G	151T	263G	309.1C	315.1C	483T	489C	750G	1438G	2706G	4769G	5147A	5262A	6257A	7028T	7738C	8230T	8701G	8718G	8860G	9540C	9692G	10398G	10400T	10873C	11518A	11719A	12174T	12552G	12705T	13708A	14766T	14783C	15043A	15301A	15326G	15458C	15670C	16223T	16271C	16311C	16519C
EPB502	KPA	MG272863	M21a	73G	263G	309.1C	315.1C	489C	709A	750G	1438G	2706G	3796G	4769G	7028T	8027A	8674G	8701G	8860G	9540C	9938C	10398G	10400T	10873C	11287C	11482C	11611A	11719A	11854C	12705T	14766T	14783C	15043A	15301A	15326G	15924G	16129A	16223T	16256T	16526A
EPB503	KPA	MG272864	B6a1a	73G	263G	299A	302C	315.1C	356.1C	523d	524d	750G	1438G	1719A	2706G	4093G	4769G	5894C	6170T	7028T	8281d	8282d	8283d	8284d	8285d	8286d	8287d	8288d	8289d	8860G	9452A	11267G	11719A	11914A	12950G	13707A	13928C	14305A	14766T	15326G	16051G	16183C	16189C	16519C	16527T
EPB504	KPA	MG272865	N21a	73G	150T	195C	263G	309.1C	315.1C	337d	750G	1438G	2706G	4769G	6752G	7028T	8701G	8860G	9512T	10583G	11150A	11719A	12705T	13135A	13437C	14560A	14766T	15326G	16193T	16223T	16519C
EPB505	KPA	MG272866	M91a	73G	93G	200G	263G	315.1C	489C	520T	750G	1438G	2706G	3447G	3732C	4113A	4164G	4769G	5999C	7028T	7064C	8701G	8860G	9540C	10398G	10400T	10873C	11719A	11887A	12705T	13194A	14766T	14783C	14902T	15043A	15301A	15326G	15622C	15652G	16129A	16223T	16278T	16287T	16311C	16327A	16456A
EPB506	KPA	MG272867	F1a1a1	73G	249d	263G	309.1C	315.1C	523d	524d	750G	1438G	1503A	2706G	3970T	4086T	4343G	4769G	5528C	6392C	6962A	7028T	8149G	8860G	9053A	9548A	10310A	10609C	11215T	11719A	12064A	12406A	12882T	13759A	13928C	14766T	15326G	16108T	16111T	16129A	16162G	16172C	16304C	16519C
EPB507	KPA	MG272868	M91a	73G	93G	200G	263G	309.1C	315.1C	489C	520T	750G	1438G	2706G	3447G	3732C	4113A	4164G	4769G	5999C	7028T	7064C	8701G	8860G	9540C	10398G	10400T	10873C	11719A	11887A	12705T	13194A	13434G	14766T	14783C	14902T	15043A	15301A	15326G	15622C	15652G	16129A	16223T	16278T	16287T	16311C	16327A	16456A
EPB508	KPA	MG272869	B6a1a	73G	204C	263G	315.1C	356.1C	523d	524d	750G	1438G	1719A	2706G	4093G	4769G	5894C	6170T	7028T	8281d	8282d	8283d	8284d	8285d	8286d	8287d	8288d	8289d	8860G	9452A	11719A	11914A	12950G	13707A	13928C	14305A	14484C	14766T	15326G	16051G	16183C	16189C	16311C	16519C	16527T
EPB511	KPA	MG272870	C7a1	73G	146C	249d	263G	309.1CC	315.1C	319C	489C	750G	870T	1438G	2706G	3552A	4715G	4769G	5174T	5821A	6338G	7028T	7085C	7196A	7853A	8584A	8701G	8860G	9540C	9545G	10398G	10400T	10873C	11719A	11914A	12705T	12957C	13263G	13602C	14318C	14766T	14783C	14978G	15043A	15301A	15326G	15487T	15928A	16223T
EPB512	KPA	MG272871	M13a2	73G	152C	263G	309.1C	315.1C	489C	513A	750G	1438G	2706G	2786C	3644C	4769G	5773A	6023A	6253C	6293C	6620C	7028T	8405G	8701G	8860G	9540C	10373A	10398G	10400T	10411G	10790C	10873C	11719A	11908G	12705T	13395G	14766T	14783C	15043A	15301A	15326G	15924G	15944d	16145A	16168T	16188T	16223T	16257T	16311C
EPB513	KPA	MG272872	M71+151	73G	151T	263G	374G	483T	489C	750G	1438G	2706G	4769G	5147A	5262A	6257A	7028T	7364G	7738C	8701G	8718G	8860G	9540C	9692G	10398G	10400T	10873C	11518A	11719A	12174T	12705T	14766T	14783C	15043A	15301A	15326G	15458C	15670C	16223T	16497G	16519C
EPB514	KPA	MG272873	F1a1a1	73G	249d	263G	523d	524d	750G	1438G	1503A	2706G	3970T	4086T	4343G	4769G	5528C	6392C	6962A	7028T	8149G	8860G	9053A	9548A	10310A	10609C	11215T	11719A	12064A	12406A	12882T	13759A	13928C	14766T	15326G	16108T	16111T	16129A	16162G	16172C	16304C	16519C
EPB515	KPA	MG272874	F1c1a2	73G	152C	234G	249d	263G	315.1C	523d	524d	750G	1438G	1927A	2706G	3970T	4769G	6392C	6599G	6962A	7028T	8860G	9053A	10310A	10454C	10609C	11719A	12406A	12882T	13759A	13928C	14766T	15326G	16111T	16129A	16304C	16320T	16519C
EPB516	KPA	MG272875	M91a	73G	93G	263G	315.1C	489C	520T	750G	1438G	2706G	3447G	3732C	4113A	4164G	4769G	5999C	7028T	7064C	8701G	8860G	9540C	10398G	10400T	10873C	11719A	11887A	12705T	13194A	14766T	14783C	14902T	15043A	15301A	15326G	15622C	15652G	16129A	16223T	16278T	16287T	16311C	16327A	16456A
EPB517	KPA	MG272876	B6a1a	73G	263G	299A	302C	315.1C	356.1C	523d	524d	750G	1438G	1719A	2706G	4093G	4769G	5894C	6170T	7028T	8281d	8282d	8283d	8284d	8285d	8286d	8287d	8288d	8289d	8860G	9452A	11267G	11719A	11914A	12950G	13707A	13928C	14305A	14766T	15326G	16051G	16093C	16183C	16189C	16519C	16527T
EPB518	KPA	MG272877	M21a	73G	263G	309.1C	315.1C	489C	709A	750G	1438G	2706G	3796G	4769G	7028T	8027A	8674G	8701G	8860G	9540C	9938C	10398G	10400T	10873C	11287C	11482C	11611A	11719A	11854C	12705T	14766T	14783C	15043A	15301A	15326G	15924G	16129A	16223T	16256T	16526A
EPB520	KPA	MG272878	F1a1a1	73G	249d	263G	309.1CC	315.1C	523d	524d	750G	1438G	2706G	3970T	4086T	4769G	6392C	6962A	7028T	8149G	8860G	9053A	9548A	10310A	10609C	11215T	11719A	12406A	12882T	13759A	13928C	14766T	15326G	16108T	16129A	16162G	16172C	16189C	16304C	16519C
EPB521	KPA	MG272879	B6a1a	73G	263G	356.1C	750G	1438G	1547.1T	1719A	2706G	4093G	4769G	5894C	6170T	7028T	8281d	8282d	8283d	8284d	8285d	8286d	8287d	8288d	8289d	8860G	9452A	11719A	11914A	12459G	12950G	13928C	14305A	14766T	15326G	16051G	16183C	16189C	16519C	16527T
EPB522	KPA	MG272880	M	73G	152C	185A	189G	195C	263G	309.1C	315.1C	489C	750G	1438G	1664A	2706G	3010A	4562G	4715G	4769G	6216C	7028T	8701G	8860G	9540C	10398G	10400T	10646A	10873C	11719A	12705T	13105G	13708A	14218C	14311C	14766T	14783C	15043A	15217A	15301A	15326G	16214A	16223T	16234T	16278T	16519C
EPB523	KPA	MG272881	M	73G	152C	185A	189G	195C	263G	309.1C	315.1C	489C	750G	1438G	1664A	2706G	3010A	4562G	4715G	4769G	6216C	7028T	8701G	8860G	9540C	10398G	10400T	10646A	10873C	11719A	12705T	13105G	13708A	14218C	14311C	14766T	14783C	15043A	15217A	15301A	15326G	16214A	16223T	16234T	16278T	16519C
EPB524	KPA	MG272882	F1d	73G	208C	249d	263G	523d	524d	750G	929G	1438G	1734T	2706G	3970T	4769G	5628C	6392C	6962A	7028T	7738C	8854A	8860G	9104C	9423T	10310A	10609C	11719A	11998C	12406A	12545T	12882T	13388G	13928C	14766T	15326G	15402T	16189C	16304C	16519C
EPB525	KPA	MG272883	M	73G	152C	185A	189G	195C	263G	309.1C	315.1C	489C	750G	1438G	1664A	2706G	3010A	4562G	4715G	4769G	6216C	7028T	8084G	8701G	8860G	9540C	9833C	10398G	10400T	10646A	10873C	11719A	12705T	13105G	13708A	14218C	14311C	14766T	14783C	15043A	15217A	15301A	15326G	16214A	16223T	16234T	16278T	16519C
EPB526	KPA	MG272884	M21a	73G	263G	309.1C	315.1C	489C	709A	750G	1438G	2706G	3796G	4769G	7028T	8027A	8674G	8701G	8860G	9540C	9938C	10398G	10400T	10873C	11287C	11482C	11611A	11719A	11854C	12705T	14766T	14783C	15043A	15301A	15326G	15924G	16129A	16223T	16256T	16526A
EPB528	KPA	MG272885	B6a1a	73G	263G	315.1C	356.1C	750G	1438G	1719A	2706G	4093G	4769G	5894C	6170T	7028T	8281d	8282d	8283d	8284d	8285d	8286d	8287d	8288d	8289d	8860G	9452A	11719A	11914A	12459G	12950G	13928C	14188G	14305A	14766T	15326G	16051G	16183C	16189C	16519C	16527T
EPB530	KPA	MG272886	F1a1a	73G	249d	263G	309.1C	315.1C	523d	524d	750G	1438G	2706G	3970T	4086T	4769G	6392C	6962A	7028T	8149G	8860G	9053A	9548A	10310A	10609C	11638T	11719A	12406A	12882T	13759A	13928C	14142G	14766T	15043A	15326G	16108T	16129A	16162G	16172C	16304C	16519C
ESM901	KSK2	MG272887	F1a1a	73G	249d	263G	523d	524d	750G	1438G	2706G	3970T	4086T	4769G	6392C	6962A	7028T	8149G	8860G	9053A	9548A	10310A	10609C	11719A	12406A	12882T	13759A	13928C	14142G	14766T	15043A	15326G	16108T	16129A	16162G	16172C	16304C	16368C	16519C
ESM902	KSK2	MG272888	F1a1a	73G	249d	263G	309.1C	315.1C	523d	524d	750G	1438G	2706G	3970T	4086T	4769G	6392C	6962A	7028T	8149G	8860G	9053A	9548A	10310A	10609C	11719A	12406A	12882T	13759A	13928C	14142G	14766T	15043A	15326G	16108T	16129A	16162G	16172C	16304C	16368C	16519C
ESM904	KSK2	MG272889	N8	73G	152C	263G	315.1C	750G	1438G	2706G	2760G	3027C	3483A	3633C	3666A	4769G	7028T	7885C	7961C	8188G	8860G	10166C	10398G	11719A	12705T	13710G	14766T	15211T	15326G	16223T	16263C	16274A	16311C	16343G	16357C	16519C
ESM905	KSK2	MG272890	F1a1a	73G	249d	263G	523d	524d	750G	1438G	2706G	3970T	4086T	4769G	6392C	6962A	7028T	8149G	8860G	9053A	9548A	10310A	10609C	11719A	12406A	12882T	13759A	13928C	14142G	14766T	15043A	15326G	16108T	16129A	16162G	16172C	16304C	16368C	16519C
ESM906	KSK2	MG272835	N8	73G	152C	263G	315.1C	750G	1438G	2706G	2760G	3027C	3483A	3633C	3666A	4769G	7028T	7885C	7961C	8188G	8774G	8860G	10166C	10398G	11719A	12705T	13710G	14766T	15211T	15326G	16223T	16263C	16274A	16311C	16343G	16357C	16519C
ESM907	KSK2	MG272891	G2b1a1	73G	207A	263G	489C	709A	750G	1438G	2706G	3398C	4048A	4769G	4833G	4853A	5108C	5601T	7028T	8701G	8860G	8877C	9540C	10398G	10400T	10873C	11151T	11719A	12705T	13191C	13563G	14182C	14569A	14766T	14783C	15043A	15301A	15326G	16223T	16239T	16362C
ESM908	KSK2	MG272836	N8	73G	152C	263G	315.1C	750G	1438G	2706G	2760G	3027C	3483A	3633C	3666A	4769G	7028T	7885C	7961C	8188G	8860G	10166C	10398G	11719A	12705T	13710G	14766T	15211T	15326G	16223T	16263C	16274A	16311C	16343G	16357C	16519C
ESM909	KSK2	MG272892	C7a1	73G	146C	249d	263G	309.1CC	315.1C	319C	489C	750G	870T	1438G	2706G	3552A	4715G	4769G	5174T	5821A	6338G	7028T	7085C	7196A	7853A	8584A	8701G	8860G	9540C	9545G	10398G	10400T	10873C	11719A	11914A	12705T	12957C	13263G	14318C	14766T	14783C	14978G	15043A	15301A	15326G	15487T	15928A	16223T	16298C
ESM910	KSK2	MG272837	F1a1a	73G	249d	263G	309.1C	315.1C	523d	524d	750G	1438G	2706G	3970T	4086T	4769G	6392C	6962A	7028T	8149G	8860G	9053A	9548A	10310A	10609C	11719A	12406A	12882T	13759A	13928C	14142G	14766T	15043A	15326G	16108T	16129A	16162G	16172C	16304C	16368C	16519C
ESM911	KSK2	MG272893	M21a	73G	263G	315.1C	489C	709A	750G	1438G	2706G	3796G	4769G	7028T	8027A	8674G	8701G	8860G	9540C	9938C	10398G	10400T	10873C	11287C	11482C	11611A	11719A	11854C	12705T	14766T	14783C	15043A	15301A	15326G	15924G	16129A	16223T	16256T	16526A
ESM913	KSK2	MG272894	F1a1a	73G	249d	263G	309.1C	315.1C	523d	524d	750G	1438G	2706G	3970T	4086T	4769G	6392C	6962A	7028T	8149G	8860G	9053A	9548A	10310A	10609C	11719A	12406A	12882T	13759A	13928C	14142G	14766T	15043A	15326G	16108T	16129A	16162G	16172C	16304C	16368C	16519C
ESM915	KSK2	MG272895	N8	73G	152C	263G	315.1C	750G	1438G	2706G	2760G	3027C	3483A	3633C	3666A	4769G	7028T	7885C	7961C	8188G	8860G	10166C	10398G	11719A	12705T	13710G	14766T	15211T	15326G	16223T	16263C	16274A	16311C	16343G	16357C	16519C
ESM917	KSK2	MG272896	F1a1a	73G	249d	263G	309.1C	315.1C	523d	524d	750G	1438G	2706G	3970T	4086T	4769G	6392C	6962A	7028T	8149G	8860G	9053A	9548A	10310A	10609C	10915C	11719A	12406A	12882T	13759A	13928C	14142G	14766T	15043A	15326G	16108T	16129A	16162G	16172C	16304C	16368C	16519C
MO701	MO7	MG272897	R9b1	73G	263G	523d	524d	750G	1438G	1541C	2706G	3970T	4769G	5459T	7028T	7679C	8860G	9055A	11719A	12714C	13928C	14001G	14696G	14766T	15326G	16169T	16189C	16294T	16304C	16309G	16390A	16519C
MO702	MO7	MG272898	G2a1	73G	194T	263G	489C	709A	750G	1438G	2706G	4769G	4833G	5108C	5601T	7028T	7600A	8701G	8832C	8860G	9377G	9540C	9575A	10398G	10400T	10873C	11719A	12705T	12753G	13563G	14200C	14569A	14766T	14783C	15043A	15301A	15326G	16172C	16185T	16223T	16227G	16278T	16362C
MO703	MO7	MG272899	M10a1	73G	94A	195C	263G	309.1C	315.1C	489C	709A	750G	1193C	1438G	2706G	3172.1C	3945T	4140T	4769G	4820A	4976G	7028T	7250G	8701G	8793C	8856A	8860G	9180G	9540C	10398G	10400T	10646A	10873C	11719A	12549T	12705T	13152G	14502C	14766T	14783C	15040T	15043A	15071C	15218G	15301A	15326G	16223T	16311C	16519C
MO705	MO7	MG272900	B5a1a	73G	146C	210G	263G	309.1C	315.1C	523d	524d	709A	750G	1438G	2706G	3537G	4769G	5553C	6960T	7028T	8281d	8282d	8283d	8284d	8285d	8286d	8287d	8288d	8289d	8584A	8857A	8860G	9950C	10398G	11719A	13145A	13395G	14766T	15235G	15326G	16140C	16189C	16266A	16519C
MO706	MO7	MG272901	M21a	73G	263G	489C	709A	750G	954T	1438G	2706G	3796G	4769G	7028T	8027A	8674G	8701G	8860G	9540C	9938C	10398G	10400T	10873C	11287C	11482C	11611A	11719A	11854C	12705T	14766T	14783C	15043A	15301A	15326G	15924G	16129A	16223T	16256T	16311C	16526A
MO707	MO7	MG272902	F1c1a2	73G	152C	234G	249d	263G	523d	524d	750G	1438G	1927A	2706G	3398C	3970T	4769G	6392C	6599G	6962A	7028T	8152A	8860G	9053A	10310A	10454C	10609C	11719A	12406A	12882T	13759A	13928C	14502C	14766T	15326G	16111T	16129A	16304C	16519C
MO708	MO7	MG272903	M1'20'51	73G	185A	263G	489C	750G	1438G	2280T	2706G	3105G	4769G	4907C	6149G	7028T	7271G	7951G	8002T	8701G	8790A	8860G	9336G	9540C	10398G	10400T	10873C	11191T	11719A	12477C	12705T	13782T	14110C	14766T	14770T	14783C	15043A	15184C	15301A	15326G	16136C	16223T	16258d	16272G	16298C	16519C
MO709	MO7	MG272904	M6a1a	73G	263G	315.1C	461T	489C	523d	524d	750G	1438G	2706G	3486T	3537G	4769G	5082C	5301G	5558G	7028T	8701G	8860G	8865A	9329A	9540C	10398G	10400T	10640C	10873C	11719A	12507G	12705T	13966G	14128G	14766T	14783C	15043A	15301A	15326G	16218T	16223T	16231C	16356C	16362C	16519C
MO710	MO7	MG272905	M13c	61A	62A	73G	146C	152C	263G	309.1C	315.1C	489C	709A	750G	1438G	2706G	3666A	4643A	4769G	5910A	6023A	6221C	6253C	7028T	7403G	8092T	8701G	8860G	9144T	9214C	9540C	9548A	10398G	10400T	10873C	11719A	11944C	12189C	12406A	12585T	12705T	12952A	14766T	14783C	15043A	15301A	15326G	16223T	16381C
MO711	MO7	MG272906	F1f	73G	195C	249d	263G	315.1C	523d	524d	750G	1438G	2706G	3970T	4715G	4769G	6392C	6515C	6962A	7028T	8144G	8860G	9053A	10310A	10609C	11719A	12406A	12771A	12882T	13759A	13928C	14766T	15326G	16129A	16172C	16304C	16519C
MO712	MO7	MG272907	I1b	73G	146C	152C	199C	204C	250C	263G	309.1CC	315.1C	455.1T	523d	524d	750G	1438G	1719A	2706G	4529T	4769G	6227C	6734A	7028T	7598A	8251A	8860G	9966A	10034C	10238C	10398G	11719A	12501A	12705T	13359A	13780G	14766T	15043A	15326G	15924G	16129A	16209C	16223T	16242T	16311C	16391A	16519C
MO713	MO7	MG272908	M7b1a1f	73G	150T	199C	263G	309.1CC	315.1C	332T	489C	750G	1438G	2706G	4048A	4071T	4092A	4164G	4769G	5351G	5460A	6455T	6680C	7028T	7684C	7853A	8110C	8701G	8860G	9540C	9581C	9824C	10398G	10400T	10873C	11719A	12001G	12405T	12705T	12811C	14766T	14783C	15043A	15301A	15326G	16093C	16129A	16189C	16192.1T
MO714	MO7	MG272909	M13c	61A	62A	73G	146C	152C	263G	489C	709A	750G	1438G	2706G	3666A	4643A	4769G	5910A	6023A	6221C	6253C	7028T	7403G	8092T	8701G	8860G	9144T	9214C	9540C	9548A	10398G	10400T	10873C	11719A	11944C	12189C	12406A	12585T	12705T	12952A	14766T	14783C	15043A	15301A	15326G	16223T	16381C	16390A
MO715	MO7	MG272910	B5a1a	73G	146C	210G	263G	309.1C	315.1C	523d	524d	709A	750G	1438G	2706G	3537G	4769G	5553C	6960T	7028T	8281d	8282d	8283d	8284d	8285d	8286d	8287d	8288d	8289d	8584A	8857A	8860G	9950C	10398G	11719A	13145A	13395G	14766T	15235G	15326G	16140C	16183C	16189C	16266A	16519C
MO716	MO7	MG272911	M13c	61A	62A	73G	146C	152C	263G	489C	709A	750G	1438G	2706G	3666A	4643A	4769G	5910A	6023A	6221C	6253C	7028T	7403G	8092T	8701G	8860G	9144T	9214C	9540C	9548A	10398G	10400T	10873C	11719A	11944C	12189C	12406A	12585T	12705T	12952A	14766T	14783C	15043A	15301A	15326G	16223T	16381C	16390A
MO717	MO7	MG272912	F1f	73G	249d	263G	523d	524d	750G	1438G	2706G	3394C	3970T	4715G	4769G	5147A	6392C	6515C	6962A	7028T	8860G	8970T	9053A	10310A	10609C	11719A	12406A	12771A	12882T	13759A	13928C	14766T	15326G	16129A	16172C	16304C	16519C
MO718	MO7	MG272913	F1f	73G	249d	263G	523d	524d	750G	1438G	2706G	3970T	4715G	4769G	6392C	6515C	6962A	7028T	8860G	9053A	10310A	10609C	11719A	12406A	12771A	12882T	13759A	13928C	14766T	15326G	16129A	16172C	16304C	16519C
MO719	MO7	MG272914	B5a1a	73G	195C	210G	263G	523d	524d	709A	750G	1438G	2706G	3537G	4769G	6960T	7028T	8281d	8282d	8283d	8284d	8285d	8286d	8287d	8288d	8289d	8584A	8860G	9950C	10166C	10398G	11167G	11719A	13145A	13395G	13708A	14766T	15229C	15235G	15326G	16140C	16183C	16189C	16266A	16356C	16519C
MO720	MO7	MG272915	M91a	57C	59C	64T	73G	93G	189G	200G	263G	485C	489C	750G	1438G	1842G	2706G	3447G	4164G	4769G	5821A	5999C	7028T	7064C	8701G	8860G	9509C	9540C	9554A	9770C	10398G	10400T	10873C	11719A	11887A	12705T	13101G	13194A	14325C	14766T	14783C	14788C	14902T	15043A	15301A	15326G	15622C	15652G	16129A
MO721	MO7	MG272916	M45a	73G	146C	152C	203A	263G	309.1C	315.1C	489C	750G	1189C	1438G	4734G	7028T	7049G	8701G	8860G	9180G	9540C	10398G	10400T	10873C	11719A	12007A	12705T	14766T	14783C	15043A	15301A	15326G	15511C	15647T	16184T	16189C	16223T	16300G	16519C
MO723	MO7	MG272917	M30	73G	195A	263G	309.1C	315.1C	489C	523d	524d	750G	1438G	2706G	3308C	3316A	4769G	7028T	8701G	8860G	9540C	10398G	10400T	10873C	11084G	11719A	12007A	12705T	14766T	14783C	15043A	15301A	15326G	15431A	16223T	16519C
MO725	MO7	MG272918	R22	73G	146C	185A	263G	315.1C	329A	523d	524d	750G	1040C	1438G	1654C	2706G	4769G	5048C	6770G	6917A	7028T	8860G	9773A	10316G	10609C	10877T	11719A	13359A	14514C	14569A	14766T	15326G	15885T	16232T	16249C	16288C	16295T	16304C	16519C
MO727	MO7	MG272919	M24b	73G	146C	195C	263G	309.1C	315.1C	489C	523d	524d	750G	951A	1438G	2140A	2706G	4769G	5773A	7028T	8701G	8860G	9254G	9540C	10101C	10398G	10400T	10873C	11719A	12651A	12705T	13359A	13686G	13812C	14766T	14783C	15043A	15110A	15301A	15326G	15583G	15601C	16223T	16278T	16519C
MO729	MO7	MG272920	G2a1	73G	263G	489C	709A	750G	1438G	2706G	4769G	4833G	5108C	5601T	7028T	7600A	8701G	8832C	8860G	9377G	9540C	9575A	10398G	10400T	10873C	11719A	12705T	12753G	13563G	14200C	14569A	14766T	14783C	15043A	15301A	15326G	16172C	16185T	16219G	16223T	16227G	16278T	16295T	16362C
TK102	TKH	MG272921	R9b1a2b	73G	183G	204C	263G	309.1C	315.1C	523d	524d	750G	1438G	1541C	2706G	3970T	4769G	6620C	7028T	8860G	10736T	11719A	12714C	13928C	14766T	15326G	15547T	16192T	16304C	16309G	16390A	16519C
TK112	TKH	MG272922	F3a1	73G	207A	249d	263G	309.1C	315.1C	709A	750G	1438G	2706G	3434G	3970T	4769G	4824G	4991A	5423G	5585A	5894G	5913A	5978G	6392C	7028T	8860G	9851A	10310A	10320A	11065G	11719A	12621T	13928C	14766T	14971C	15326G	15412G	16260T	16298C	16355T	16362C
TK113	TKH	MG272923	F3a1	73G	207A	249d	263G	309.1C	315.1C	709A	750G	1438G	2706G	3434G	3970T	4769G	4824G	4991A	5423G	5585A	5894G	5913A	5978G	6392C	7028T	8860G	9851A	10310A	10320A	11065G	11719A	12621T	13928C	14766T	14971C	15326G	15412G	16260T	16298C	16355T	16362C
TK115	TKH	MG272924	R2+13500	73G	152C	263G	309.1CC	315.1C	750G	1438G	2706G	3434G	3866C	4216C	7028T	7657C	8473C	8860G	9932A	10685A	11719A	12654G	13500C	14305A	14590T	14766T	15326G	16071T	16362C	16519C
TK117	TKH	MG272925	M7b1a1+(16192)	73G	150T	199C	263G	489C	750G	1438G	2706G	3591A	4048A	4071T	4164G	4769G	5351G	5460A	6455T	6680C	7028T	7684C	7853A	8602C	8701G	8860G	9540C	9824C	10398G	10400T	10873C	11719A	12405T	12705T	12811C	14766T	14783C	15043A	15301A	15326G	16051G	16129A	16192T	16223T	16297C	16356C
TK119	TKH	MG272926	G2b1a	73G	263G	309.1C	315.1C	489C	709A	750G	1438G	2706G	4599T	4769G	4833G	4853A	5108C	5601T	7028T	8573A	8701G	8860G	8877C	9540C	10398G	10400T	10873C	11151T	11719A	12705T	13563G	14569A	14766T	14783C	15043A	15301A	15326G	16223T	16265G	16362C
TK120	TKH	MG272927	B4a1c4	73G	146C	153G	263G	309.1CC	315.1C	523d	524d	709A	750G	1438G	2706G	4769G	5465C	7028T	8281d	8282d	8283d	8284d	8285d	8286d	8287d	8288d	8289d	8860G	9123A	10238C	11719A	12904G	14766T	15326G	16093C	16174T	16182d	16183d	16189C	16217C	16261T	16519C
TK121	TKH	MG272928	M7b1a1d1	73G	150T	199C	263G	489C	750G	980C	1438G	2706G	4048A	4071T	4164G	4769G	5351G	5460A	6125G	6455T	6680C	7028T	7684C	7853A	8701G	8860G	9540C	9824C	10398G	10400T	10873C	11719A	12405T	12705T	12811C	14766T	14783C	15043A	15301A	15326G	16129A	16192T	16223T	16297C
TK124	TKH	MG272929	M71b	73G	151T	263G	309.1CC	315.1C	489C	524.1AC	709A	750G	1438G	2706G	3777C	4769G	7028T	7055G	8521G	8701G	8718G	8860G	9540C	9548A	10398G	10400T	10873C	11719A	12705T	13149G	14766T	14783C	15043A	15301A	15326G	15458C	16172C	16223T	16260T	16264T	16271C	16519C
TK127	TKH	MG272930	B5a1	73G	210G	228A	263G	523d	524d	709A	750G	1438G	2706G	3537G	4742C	4769G	6960T	7028T	8281d	8282d	8283d	8284d	8285d	8286d	8287d	8288d	8289d	8584A	8860G	9950C	10304C	10398G	11719A	12216T	14766T	15106A	15235G	15326G	15862C	16140C	16182C	16183C	16189C	16266A	16342C	16362C	16519C
TK128	TKH	MG272931	B5a1b1	73G	210G	263G	309.1CC	315.1C	523d	524d	709A	750G	1438G	2706G	3537G	3540C	4769G	5773A	6960T	7028T	7852A	8281d	8282d	8283d	8284d	8285d	8286d	8287d	8288d	8289d	8584A	8860G	9950C	10398G	10754G	11719A	14766T	14989T	15235G	15326G	16140C	16183C	16189C	16266A	16292T	16519C
TK129	TKH	MG272932	G2b1a	73G	263G	309.1C	315.1C	489C	709A	750G	1438G	2706G	4599T	4769G	4833G	4853A	5108C	5601T	7028T	8573A	8701G	8860G	8877C	9540C	10398G	10400T	10873C	11151T	11719A	12705T	13563G	14569A	14766T	14783C	15043A	15301A	15326G	16223T	16265G	16362C
TK134	TKH	MG272933	G2b1a	73G	263G	309.1C	315.1C	489C	709A	750G	1438G	2706G	4599T	4769G	4833G	4853A	5108C	5601T	7028T	8573A	8701G	8860G	8877C	9540C	10398G	10400T	10873C	11151T	11719A	12705T	13563G	14569A	14766T	14783C	15043A	15301A	15326G	16223T	16265G	16362C
TK137	TKH	MG272934	M71a2	73G	143A	146C	263G	309.1CC	315.1C	489C	750G	1284C	1438G	2706G	4769G	7028T	8440G	8701G	8718G	8838A	8860G	9540C	9615C	10398G	10400T	10873C	11719A	12681C	12705T	13407G	14605G	14766T	14783C	15043A	15301A	15326G	15458C	16093C	16129A	16140C	16223T	16271C	16295T	16304C
TK139	TKH	MG272935	G2a1	73G	263G	315.1C	489C	709A	750G	1438G	2706G	4769G	4833G	5108C	5601T	7028T	7600A	8701G	8860G	9377G	9540C	9575A	10398G	10400T	10873C	11719A	12705T	12753G	13563G	14200C	14569A	14766T	14783C	15043A	15301A	15326G	16093C	16126C	16223T	16227G	16278T	16362C
TK146	TKH	MG272936	G2b1a	73G	263G	309.1C	315.1C	489C	709A	750G	1438G	2706G	4599T	4769G	4833G	4853A	5108C	5601T	7028T	8573A	8701G	8860G	8877C	9540C	10398G	10400T	10873C	11151T	11719A	12705T	13563G	14569A	14766T	14783C	15043A	15301A	15326G	16223T	16265G	16362C
TK201	TKH	MG272937	B4g1a	73G	263G	523d	524d	750G	1187C	1438G	2706G	4769G	5108C	7028T	7789A	8281d	8282d	8283d	8284d	8285d	8286d	8287d	8288d	8289d	8723A	8860G	9111C	9968T	10433C	11386C	11719A	14766T	14905A	15326G	16093C	16182d	16183d	16189C	16213A	16217C	16261T	16292T	16519C
TK202	TKH	MG272938	F4a2	73G	146C	241.1TAA	249d	263G	281G	750G	1438G	2706G	3290C	3970T	4769G	5069G	5263T	5354T	6392C	7028T	8860G	10310A	10909C	10915C	11719A	11776C	12612G	12630A	13368A	13759A	13928C	14016A	14766T	15326G	15670C	15908C	16129A	16185T	16207G	16399G	16519C
TK203	TKH	MG272939	B5a1b1	73G	210G	263G	309.1CC	315.1C	523d	524d	709A	750G	1438G	2706G	3537G	4769G	6960T	7028T	7852A	8281d	8282d	8283d	8284d	8285d	8286d	8287d	8288d	8289d	8584A	8860G	9494G	9950C	10398G	10754G	11719A	14766T	14989T	15235G	15326G	16140C	16183C	16189C	16266A	16519C
TK205	TKH	MG272940	F1e	73G	185A	189G	249d	263G	372C	523d	524d	750G	1438G	2706G	3531A	3970T	4769G	5192T	5587C	6392C	6962A	7028T	8164T	8248G	8784G	8860G	9115G	9386C	10310A	10609C	11719A	11950G	12406A	12882T	13305T	13928C	14766T	15024A	15326G	15812A	16182C	16183C	16189C	16243C	16304C
TK207	TKH	MG272941	B4g1a	73G	263G	523d	524d	750G	1187C	1438G	2706G	4769G	5108C	7028T	7789A	8281d	8282d	8283d	8284d	8285d	8286d	8287d	8288d	8289d	8723A	8860G	9111C	9968T	11386C	11719A	14766T	14905A	15326G	16093C	16181d	16182d	16183d	16189C	16213A	16217C	16261T	16292T	16519C
TK209	TKH	MG272942	B4c2c	73G	263G	309.1C	315.1C	523d	524d	750G	1119C	1438G	2706G	4769G	5108C	7028T	8281d	8282d	8283d	8284d	8285d	8286d	8287d	8288d	8289d	8823C	8860G	9053A	10978G	11719A	14088C	14209G	14766T	15326G	15346A	16147T	16182.1C	16189d	16217C	16235G	16519C
TK211	TKH	MG272943	F1e	73G	185A	189G	249d	263G	372C	523d	524d	750G	1438G	2706G	3531A	3970T	4769G	5192T	5587C	6392C	6962A	7028T	8164T	8248G	8784G	8860G	9115G	9386C	10310A	10609C	11719A	11950G	12406A	12882T	13305T	13928C	14766T	15024A	15326G	15812A	16183C	16189d	16243C	16304C
TK213	TKH	MG272944	B5a1b1	73G	210G	263G	309.1CC	315.1C	523d	524d	709A	750G	1438G	2706G	3537G	4769G	6960T	7028T	7852A	8281d	8282d	8283d	8284d	8285d	8286d	8287d	8288d	8289d	8584A	8860G	9494G	9950C	10398G	10754G	11719A	14766T	14989T	15235G	15326G	16140C	16183C	16189C	16266A	16519C
TK215	TKH	MG272945	F1f	73G	249d	263G	309.1C	315.1C	523d	524d	750G	1438G	2706G	3970T	4715G	4769G	6392C	6515C	6962A	7028T	8860G	9053A	10310A	10609C	11719A	12406A	12771A	12882T	13759A	13928C	14344G	14766T	15326G	16129A	16172C	16304C	16519C
TL101	LU1	MG272946	N9a	73G	150T	151T	263G	309.1CC	315.1C	750G	1438G	2706G	3338C	4769G	5231A	5417A	7028T	7376T	8860G	11719A	12358G	12372A	12705T	14251G	14766T	15326G	16223T	16257A	16261T
TL103	LU1	MG272947	B5a1a	73G	210G	263G	523d	524d	709A	750G	1438G	2706G	3537G	4216C	4769G	6960T	7028T	8281d	8282d	8283d	8284d	8285d	8286d	8287d	8288d	8289d	8584A	8860G	9950C	10398G	11719A	13145A	13395G	13879C	14766T	15235G	15326G	16140C	16189C	16266A	16519C	16527T
TL105	LU1	MG272948	F2b1	73G	249d	263G	315.1C	523d	524d	750G	1005C	1438G	1824C	2706G	3970T	4643A	4769G	4811G	6392C	7028T	7828G	8697A	8860G	10310A	10535C	10586A	11719A	12338C	13708A	13928C	14766T	15326G	16092A	16291T	16304C
TL109	LU1	MG272949	M7b1a1a3	73G	150T	199C	204C	207A	263G	315.1C	489C	750G	1438G	2706G	4048A	4071T	4164G	4769G	5351G	5460A	6455T	6680C	7028T	7684C	7853A	8701G	8860G	9540C	9615C	9824C	10398G	10400T	10873C	11719A	12405T	12705T	12811C	14419T	14766T	14783C	14978G	15043A	15301A	15314A	15326G	16129A	16189C	16223T	16297C
TL111	LU1	MG272950	F2b1	73G	249d	263G	523d	524d	750G	1005C	1438G	1824C	2706G	3970T	4643A	4769G	4811G	6392C	7028T	7828G	8697A	8860G	10310A	10535C	10586A	11719A	12338C	13708A	13928C	14766T	15326G	16092A	16291T	16304C
TL115	LU1	MG272951	F1e	70A	73G	185A	189G	249d	263G	372C	523d	524d	750G	1438G	2706G	3531A	3970T	4769G	5192T	5587C	6392C	6962A	7028T	8164T	8248G	8784G	8860G	9115G	9386C	10310A	10609C	11719A	11950G	12406A	12882T	13305T	13928C	14766T	15024A	15326G	15812A	16182C	16183C	16189C	16243C	16304C
TL117	LU1	MG272952	B4c2c	73G	195A	263G	309.1CC	315.1C	523d	524d	750G	1119C	1438G	2706G	4769G	5108C	7028T	8281d	8282d	8283d	8284d	8285d	8286d	8287d	8288d	8289d	8823C	8860G	9053A	11719A	14088C	14209G	14766T	15160G	15326G	15346A	16147T	16182.1C	16189d	16217C	16235G	16519C
TL119	LU1	MG272953	F1g	73G	249d	263G	309.1CC	315.1C	523d	524d	750G	1438G	2389T	2706G	3398C	3970T	4769G	6392C	6962A	7028T	8860G	10310A	10609C	11719A	12406A	12882T	13928C	14766T	15326G	16183C	16189C	16304C	16519C
TL123	LU1	MG272954	B4c2	73G	263G	309.1C	315.1C	523d	524d	750G	1119C	1438G	2706G	4769G	5108C	7028T	8281d	8282d	8283d	8284d	8285d	8286d	8287d	8288d	8289d	8860G	11719A	14088C	14209G	14766T	15323A	15326G	15346A	16147T	16182.1C	16189d	16217C	16235G	16294T	16519C
TL125	LU1	MG272955	M7b1a1b	73G	150T	199C	204C	263G	489C	750G	942G	1438G	2706G	3483A	3531A	4048A	4071T	4164G	4769G	5351G	5460A	6455T	6680C	7028T	7684C	7853A	8701G	8860G	9540C	9824C	10398G	10400T	10873C	11719A	12405T	12705T	12811C	14766T	14783C	15043A	15301A	16086C	16223T	16297C
TL127	LU1	MG272956	M74a	63C	64T	66A	73G	215G	263G	315.1C	489C	523d	524d	750G	1438G	2706G	4769G	5054A	6185C	6575G	7028T	8251A	8701G	8860G	9540C	10268T	10398G	10400T	10873C	11719A	12705T	12850G	14311C	14766T	14783C	15043A	15301A	15326G	16223T	16311C	16362C	16381C
TL129	LU1	MG272957	B5a	73G	210G	263G	315.1C	523d	524d	709A	750G	1438G	3537G	4769G	6663G	7028T	8281d	8282d	8283d	8284d	8285d	8286d	8287d	8288d	8289d	8584A	8860G	9100G	9950C	10398G	11087C	11719A	12501A	13281C	14766T	15235G	15263T	15326G	15777A	16140C	16189C	16266G	16291T	16519C
TL133	LU1	MG272958	F2b1	73G	249d	263G	315.1C	523d	524d	750G	1005C	1438G	1824C	2706G	3970T	4643A	4769G	4811G	6392C	7028T	7828G	8697A	8860G	10310A	10535C	10586A	11719A	12338C	13708A	13928C	14766T	15326G	16092A	16291T	16304C
TL135	LU1	MG272959	F2b1	73G	249d	263G	315.1C	523d	524d	750G	1005C	1438G	1824C	2706G	3970T	4643A	4769G	4811G	6392C	7028T	7828G	8697A	8860G	10310A	10535C	10586A	11719A	12338C	13708A	13928C	14766T	15326G	16092A	16291T	16304C
TL137	LU1	MG272960	F1f	73G	249d	263G	315.1C	523d	524d	750G	1438G	2706G	3970T	4715G	4769G	6392C	6515C	6962A	7028T	7849T	8860G	9053A	10310A	10609C	11719A	12406A	12771A	12882T	13275G	13759A	13928C	14766T	15326G	16129A	16172C	16304C	16519C
TL139	LU1	MG272961	M7b1a1b	73G	150T	199C	204C	263G	489C	750G	942G	1438G	2706G	3483A	3531A	4048A	4071T	4164G	4769G	5351G	5460A	6455T	6680C	7028T	7684C	7853A	8701G	8860G	9540C	9824C	10398G	10400T	10873C	11719A	12405T	12705T	12811C	14766T	14783C	15043A	15301A	16086C	16223T	16297C
TL141	LU1	MG272962	N9a	73G	150T	151T	263G	309.1CC	315.1C	750G	1438G	2706G	3338C	4769G	5231A	5417A	7028T	7376T	8860G	11719A	12358G	12372A	12705T	14251G	14766T	15326G	16223T	16257A	16261T
TL143	LU1	MG272963	M7b1a1b	73G	150T	199C	204C	263G	315.1C	489C	750G	942G	1438G	2706G	3483A	3531A	4048A	4071T	4164G	4769G	5351G	5460A	6455T	6680C	7028T	7684C	7853A	8701G	8860G	9540C	9824C	10398G	10400T	10873C	11719A	12405T	12705T	12811C	14766T	14783C	15043A	15301A	16086C	16223T	16297C
TL151	LU1	MG272964	B4c	73G	263G	309.1CC	315.1C	523d	524d	750G	1119C	1438G	2706G	2884T	4769G	5585A	7028T	7783C	8281d	8282d	8283d	8284d	8285d	8286d	8287d	8288d	8289d	8860G	9024G	9030T	9151G	11719A	14766T	15010G	15055C	15326G	15346A	16182C	16183C	16189C	16362C	16519C
TL153	LU1	MG272965	B5a	73G	210G	263G	309.1C	315.1C	523d	524d	709A	750G	1438G	3537G	4769G	6663G	7028T	8281d	8282d	8283d	8284d	8285d	8286d	8287d	8288d	8289d	8584A	8860G	9100G	9950C	10398G	11087C	11719A	12501A	13281C	14766T	15235G	15263T	15326G	15777A	16140C	16189C	16266G	16291T	16519C
TL157	LU1	MG272966	F2b1	73G	249d	263G	315.1C	523d	524d	750G	1005C	1438G	1824C	2706G	3970T	4643A	4769G	4811G	6392C	7028T	7828G	8697A	8860G	10310A	10535C	10586A	11719A	12338C	13708A	13928C	14766T	15326G	16092A	16291T	16304C
TL159	LU1	MG272967	F2b1	73G	249d	263G	315.1C	523d	524d	750G	1005C	1438G	1824C	2706G	3970T	4643A	4769G	4811G	6392C	7028T	7828G	8697A	8860G	10310A	10535C	10586A	11719A	12338C	13708A	13928C	14766T	15326G	16092A	16291T	16304C
TL167	LU1	MG272968	B6	73G	150T	263G	309T	310C	750G	1193C	1438G	2706G	4769G	5893T	5894T	7028T	8281d	8282d	8283d	8284d	8285d	8286d	8287d	8288d	8289d	8485A	8701G	8860G	9452A	10849T	11719A	11914A	12950G	13928C	14305A	14766T	15326G	16179T	16182C	16183C	16189C
TL169	LU1	MG272969	F2b1	73G	249d	263G	315.1C	523d	524d	750G	1005C	1438G	1824C	2706G	3970T	4643A	4769G	4811G	6392C	7028T	7828G	8697A	8860G	10310A	10535C	10586A	11719A	12338C	13708A	13928C	14766T	15326G	16092A	16291T	16304C
TL171	LU1	MG272970	F2b1	73G	249d	263G	523d	524d	750G	1005C	1438G	1824C	2706G	3970T	4643A	4769G	4811G	6392C	7028T	7828G	8697A	8860G	10310A	10535C	10586A	11719A	12338C	13708A	13928C	14766T	15326G	16092A	16291T	16304C
TL201	LU2	MG272971	F1a1d	73G	249d	263G	523d	524d	750G	1438G	2706G	3970T	4086T	4769G	6392C	6398T	6962A	7028T	8860G	9053A	9548A	10310A	10609C	11380G	11719A	12406A	12882T	13759A	13928C	14766T	15236G	15326G	16093C	16129A	16162G	16168T	16172C	16192T	16304C	16399G	16519C
TL202	LU2	MG272972	R9b1a3	73G	152C	263G	309.1C	315.1C	523d	524d	750G	951A	1438G	1541C	2706G	3204T	3316A	3970T	4769G	6815C	7028T	8860G	11719A	12714C	13928C	14664T	14766T	15326G	16192T	16304C	16309G	16390A	16519C
TL206	LU2	MG272973	B4a1c4	73G	146C	263G	523d	524d	709A	750G	1438G	2706G	4769G	5465C	7028T	8281d	8282d	8283d	8284d	8285d	8286d	8287d	8288d	8289d	8860G	9123A	10238C	11719A	12904G	13134G	14766T	15326G	16093C	16183C	16189d	16217C	16261T	16519C
TL207	LU2	MG272974	M7b1a1e1	71d	73G	150T	199C	263G	309.1CC	315.1C	489C	750G	1438G	2706G	4048A	4071T	4164G	4769G	5351G	5460A	6228T	6455T	6680C	7028T	7684C	7853A	8701G	8860G	9449T	9540C	9824C	10232G	10398G	10400T	10873C	11719A	12405T	12561A	12705T	12811C	14766T	14783C	15043A	15301A	15326G	16129A	16192T	16223T	16235G
TL208	LU2	MG272975	B4c1b2a	73G	146C	150T	263G	523d	524d	709A	750G	1119C	1438G	2706G	3116T	3497T	3571T	4769G	6620C	7028T	8281d	8282d	8283d	8284d	8285d	8286d	8287d	8288d	8289d	8772C	8860G	10203A	11719A	14766T	15326G	15346A	16140C	16182C	16183C	16189C	16217C	16242A	16274A	16335G	16519C
TL209	LU2	MG272976	F1a	73G	200G	207A	249d	263G	309.1C	315.1C	523d	524d	750G	1438G	2706G	3970T	4086T	4769G	6392C	6962A	7028T	8860G	9053A	10310A	10609C	11719A	12406A	12501A	12882T	13759A	13928C	14766T	15326G	16172C	16304C	16519C
TL211	LU2	MG272977	R9b1a3	73G	152C	263G	309.1C	315.1C	523d	524d	750G	951A	1438G	1541C	2706G	3204T	3316A	3970T	4769G	6815C	7028T	8860G	11719A	12714C	13928C	14664T	14766T	15326G	16192T	16304C	16309G	16390A	16519C
TL214	LU2	MG272978	B5a1b1	73G	210G	263G	309.1CC	315.1C	523d	524d	709A	750G	1438G	2706G	3537G	4769G	6960T	7028T	7852A	8281d	8282d	8283d	8284d	8285d	8286d	8287d	8288d	8289d	8584A	8860G	9494G	9950C	10398G	10754G	11719A	14766T	14989T	15235G	15326G	16140C	16183C	16189C	16266A	16519C
TL220	LU2	MG272979	M7b1a1e1	73G	150T	199C	263G	309.1CC	315.1C	489C	750G	1438G	2706G	4048A	4071T	4164G	4769G	5351G	5460A	6228T	6455T	6680C	7028T	7684C	7853A	8701G	8860G	9449T	9540C	9824C	10232G	10398G	10400T	10873C	11719A	12405T	12561A	12705T	12811C	14766T	14783C	15043A	15301A	15326G	16129A	16192T	16223T	16297C
TL221	LU2	MG272980	M7b1a1e1	73G	150T	199C	263G	309.1CC	315.1C	489C	750G	1438G	2706G	4048A	4071T	4164G	4769G	5351G	5460A	6228T	6455T	6680C	7028T	7684C	7853A	8701G	8860G	9449T	9540C	9824C	10232G	10398G	10400T	10873C	11719A	12405T	12561A	12705T	12811C	14766T	14783C	15043A	15301A	15326G	16129A	16192T	16223T	16235G	16297C
TL222	LU2	MG272981	R9b1a3	73G	152C	263G	309.1C	315.1C	523d	524d	750G	951A	1438G	1541C	2706G	3204T	3316A	3970T	4769G	6815C	7028T	8860G	11719A	12714C	13928C	14664T	14766T	15326G	16192T	16304C	16309G	16390A	16519C
TL231	LU2	MG272982	M7b1a1a3	73G	150T	199C	204C	263G	489C	709A	750G	1438G	2706G	4048A	4071T	4164G	4769G	5351G	5460A	6455T	6680C	7028T	7684C	7853A	8701G	8860G	9540C	9615C	9824C	10398G	10400T	10873C	11719A	12405T	12705T	12811C	14419T	14766T	14783C	14978G	15043A	15301A	15326G	16129A	16189C	16192T	16223T	16297C
TL234	LU2	MG272983	R9b1a3	73G	152C	263G	309.1C	315.1C	523d	524d	750G	951A	1438G	1541C	2706G	3204T	3316A	3970T	4769G	6815C	7028T	8860G	11719A	12714C	13928C	14664T	14766T	15326G	16192T	16304C	16309G	16390A	16519C
TL238	LU2	MG272984	R9b2	73G	263G	309.1C	315.1C	750G	1438G	1541C	2706G	3621C	3666A	3970T	4769G	6647G	7028T	8724G	8860G	11299C	11422T	11545C	11719A	13191C	13722G	13928C	14766T	15314A	15326G	15883A	16304C	16362C	16519C
TL246	LU2	MG272985	B4c1b2a	73G	146C	150T	263G	315.1C	523d	524d	709A	750G	1119C	1438G	2706G	3116T	3497T	3571T	4769G	6620C	7028T	8281d	8282d	8283d	8284d	8285d	8286d	8287d	8288d	8289d	8772C	8860G	10203A	11719A	14766T	15326G	15346A	16140C	16182d	16183d	16189C	16217C	16242A	16274A	16335G	16519C
TL256	LU2	MG272986	M7b1a1e1	73G	150T	199C	263G	309.1CC	315.1C	489C	750G	1438G	2706G	4048A	4071T	4164G	4769G	5351G	5460A	6228T	6455T	6680C	7028T	7684C	7853A	8701G	8860G	9449T	9540C	9824C	10232G	10398G	10400T	10873C	11719A	12405T	12561A	12705T	12811C	14766T	14783C	15043A	15301A	15326G	16129A	16192T	16223T	16297C
TL259	LU2	MG272987	B4c1b2a	73G	146C	150T	263G	315.1C	523d	524d	709A	750G	1119C	1438G	2706G	3116T	3497T	3571T	4769G	6620C	7028T	8281d	8282d	8283d	8284d	8285d	8286d	8287d	8288d	8289d	8772C	8860G	10203A	11719A	14766T	15326G	15346A	16140C	16182C	16183C	16189C	16217C	16242A	16274A	16335G	16519C
TL261	LU2	MG272988	M7b1a1e1	73G	150T	199C	263G	309.1CC	315.1C	489C	750G	1438G	2706G	4048A	4071T	4164G	4769G	5351G	5460A	6228T	6455T	6680C	7028T	7684C	7853A	8701G	8860G	9449T	9540C	9824C	10232G	10398G	10400T	10873C	11719A	12405T	12561A	12705T	12811C	14766T	14783C	15043A	15301A	15326G	16129A	16192T	16223T	16235G	16297C
TL263	LU2	MG272989	B4c1b2a	73G	146C	150T	263G	523d	524d	709A	750G	1119C	1438G	2706G	3116T	3497T	3571T	4769G	6620C	7028T	8281d	8282d	8283d	8284d	8285d	8286d	8287d	8288d	8289d	8772C	8860G	10203A	11719A	14766T	15326G	15346A	16140C	16182C	16183C	16189C	16217C	16242A	16274A	16335G	16519C
TL265	LU2	MG272990	R9b1a3	73G	146C	152C	263G	309.1C	315.1C	523d	524d	750G	951A	1438G	1541C	2706G	3204T	3316A	3970T	4769G	6815C	7028T	8860G	11719A	12714C	13928C	14664T	14766T	15326G	16192T	16304C	16309G	16390A	16519C
TL269	LU2	MG272991	B4c1b2a	73G	146C	150T	263G	315.1C	523d	524d	709A	750G	1119C	1438G	2706G	3116T	3497T	3571T	4769G	6620C	7028T	8281d	8282d	8283d	8284d	8285d	8286d	8287d	8288d	8289d	8772C	8860G	10203A	11719A	14766T	15326G	15346A	16140C	16182C	16183C	16189C	16217C	16242A	16274A	16335G	16519C
TL273	LU2	MG272992	C7a	73G	249d	263G	309.1C	315.1C	489C	750G	1438G	2706G	3552A	4715G	4769G	5821A	6338G	6533G	7028T	7196A	7853A	8584A	8701G	8860G	9540C	9545G	10398G	10400T	10873C	11719A	11914A	12705T	13263G	14318C	14766T	14783C	15043A	15301A	15326G	15487T	16223T	16298C	16327T	16519C
TL275	LU2	MG272993	M7b1a1a3	73G	150T	199C	204C	263G	315.1C	489C	709A	750G	1438G	2706G	4048A	4071T	4164G	4769G	5351G	5460A	6455T	6680C	7028T	7684C	7853A	8701G	8860G	9540C	9615C	9824C	10398G	10400T	10873C	11719A	12405T	12705T	12811C	14419T	14766T	14783C	14978G	15043A	15301A	15326G	16129A	16189C	16192T	16223T	16297C
TL301	LU3	MG272994	M7b1a1d1	73G	150T	199C	263G	489C	750G	980C	1438G	2706G	4048A	4071T	4164G	4769G	5351G	5460A	6125G	6455T	6680C	7028T	7684C	7853A	8701G	8860G	9540C	9824C	10398G	10400T	10873C	11719A	12405T	12705T	12811C	14766T	14783C	15043A	15301A	15326G	16129A	16192T	16223T	16297C
TL305	LU3	MG272995	M76a	73G	146C	234G	263G	309.1CC	315.1C	489C	513A	750G	1438G	1709A	2706G	3753C	4769G	7028T	7353G	7521A	7793T	8701G	8860G	9540C	10325A	10398G	10400T	10873C	11002G	11252G	11719A	12406A	12603T	12705T	14341T	14766T	14783C	15043A	15055C	15301A	15326G	16124C	16183C	16189d	16207d	16293T	16297C	16298d	16325C
TL307	LU3	MG272996	M7b1a1b	73G	150T	199C	204C	263G	489C	750G	1438G	2706G	3335C	3483A	4048A	4071T	4164G	4769G	5351G	5460A	6455T	6680C	7028T	7684C	7853A	8701G	8860G	9540C	9824C	10398G	10400T	10873C	11361C	11719A	12405T	12705T	12811C	14766T	14783C	15043A	15301A	16223T	16297C
TL311	LU3	MG272997	B4c1b2a	73G	146C	150T	263G	523d	524d	709A	750G	1119C	1438G	2706G	3116T	3497T	3571T	4769G	6620C	7028T	8269A	8772C	8860G	10203A	11719A	14766T	15326G	15346A	16223T	16274A	16335G	16519C
TL313	LU3	MG272998	F2	73G	249d	263G	309.1C	315.1C	750G	1005C	1438G	1824C	2706G	3010A	3970T	4769G	6020T	6392C	6464T	7028T	7828G	7861C	8764A	8860G	8998A	10310A	10535C	10586A	11016A	11719A	12338C	13708A	13928C	14002G	14766T	15326G	15803A	16169T	16304C
TL315	LU3	MG272999	F1a1a1	73G	249d	263G	315.1C	523d	524d	750G	1438G	2706G	3970T	4086T	4769G	6392C	6962A	7028T	8149G	8860G	9053A	9548A	10310A	10609C	11215T	11719A	12406A	12882T	13759A	13928C	14766T	15326G	16075C	16108T	16129A	16162G	16172C	16304C	16311C	16519C
TL317	LU3	MG273000	M7b1a1b	73G	150T	199C	204C	263G	489C	750G	1438G	2706G	3335C	3483A	4048A	4071T	4164G	4769G	5351G	5460A	6455T	6680C	7028T	7684C	7853A	8701G	8860G	9540C	9824C	10398G	10400T	10873C	11361C	11719A	12405T	12705T	12811C	14766T	14783C	15043A	15301A	16223T	16297C
TL319	LU3	MG273001	F1a1a1	73G	249d	263G	309.1CC	315.1C	523d	524d	750G	1438G	2706G	3970T	4086T	4769G	6392C	6962A	7028T	8149G	8860G	9053A	9300A	9548A	10310A	10609C	11215T	11719A	11809C	12241d	12406A	12651A	12738C	12882T	13759A	13928C	14766T	15326G	16108T	16129A	16162G	16172C	16304C	16519C
TL321	LU3	MG273002	R9c1b1	73G	151T	263G	315.1C	479G	750G	1048T	1438G	2706G	3970T	4769G	7028T	7684C	7861C	8843C	8860G	9612A	11002G	11719A	12414C	12618A	13928C	14766T	15326G	15479C	16157C	16243C	16304C
TL323	LU3	MG273003	M7b1a1e	73G	150T	199C	263G	309.1C	315.1C	489C	750G	1438G	2706G	3861G	4048A	4071T	4164G	4769G	5351G	5460A	6228T	6455T	6680C	7028T	7684C	7853A	8701G	8860G	9540C	9824C	10398G	10400T	10873C	11719A	12405T	12705T	12811C	14766T	14783C	15043A	15301A	15326G	15978T	16129A	16192T	16223T	16297C
TL329	LU3	MG273004	R9b1a1a	73G	143A	154C	183G	263G	523d	524d	567C	750G	1438G	1541C	2706G	3970T	4017T	4769G	7028T	7849T	8860G	11719A	12714C	13928C	14766T	15326G	16192T	16288C	16304C	16309G	16390A	16519C
TL331	LU3	MG273005	F3b+152	73G	152C	249d	263G	309.1CC	315.1C	750G	1438G	1811G	2392C	2706G	3434G	3535C	3970T	4769G	4802C	5585A	5913A	5978G	6392C	7028T	8281d	8282d	8283d	8284d	8285d	8286d	8287d	8288d	8289d	8860G	9947A	10310A	10320A	11065G	11719A	13044T	13928C	14766T	15326G	15910T	16126C	16220C	16227G	16298C	16362C
TL333	LU3	MG273006	B4m	73G	146C	263G	523d	524d	750G	1438G	2352C	2706G	3423C	4769G	5899.1C	7028T	8281d	8282d	8283d	8284d	8285d	8286d	8287d	8288d	8289d	8860G	10398G	11719A	14097T	14766T	15326G	16182C	16183C	16189C	16217C	16240G	16261T
TL335	LU3	MG273007	D4g2a1b	73G	263G	298T	459d	489C	750G	1438G	2706G	3010A	3391A	4394T	4769G	4883T	5081C	5178A	5231A	6164T	7028T	8414T	8701G	8860G	9540C	10398G	10400T	10873C	11059T	11719A	12705T	13104G	14668T	14766T	14783C	15043A	15301A	15326G	16223T	16274A	16362C
TL337	LU3	MG273008	G2b1a	73G	263G	309.1C	315.1C	489C	709A	750G	1438G	2706G	4599T	4769G	4833G	4853A	5108C	5601T	7028T	8573A	8701G	8860G	8877C	9540C	10398G	10400T	10873C	11151T	11719A	12705T	13563G	14569A	14766T	14783C	15043A	15301A	15326G	16223T	16362C
TL339	LU3	MG273009	C7a2	73G	249d	263G	309.1C	315.1C	489C	750G	1438G	2232.1A	2706G	3552A	4715G	4769G	5821A	6338G	7028T	7196A	7853A	8584A	8701G	8860G	9540C	9545G	10398G	10400T	10754G	10873C	11719A	11839C	11914A	12705T	13263G	14318C	14766T	14783C	15043A	15301A	15326G	15487T	16189C	16223T	16298C	16327T	16519C
TL341	LU3	MG273010	F3b+152	73G	152C	249d	263G	309.1C	315.1C	750G	1438G	1811G	2392C	2706G	3434G	3504C	3535C	3970T	4769G	4802C	5585A	5913A	5978G	6392C	7028T	8281d	8282d	8283d	8284d	8285d	8286d	8287d	8288d	8289d	8860G	9456G	9947A	10310A	10320A	11065G	11719A	13044T	13928C	14766T	15326G	15910T	16220C	16227G	16298C
TL343	LU3	MG273011	M7c2b	73G	146C	263G	309.1C	315.1C	489C	523d	524d	750G	1438G	2706G	3912G	4071T	4769G	4850T	5378G	5564T	6455T	7028T	8701G	8860G	9449T	9540C	9824C	10398G	10400T	10873C	10897T	11084G	11665T	11719A	11932T	12091C	12705T	14053G	14766T	14783C	15043A	15301A	15326G	15338T	16172C	16223T	16311C	16519C
TL351	LU3	MG273012	M76a	73G	146C	234G	263G	309.1C	315.1C	489C	513A	750G	1438G	1709A	2706G	3753C	4769G	7028T	7353G	7521A	7793T	8701G	8860G	9540C	10325A	10398G	10400T	10873C	11002G	11252G	11719A	12406A	12603T	12705T	14341T	14766T	14783C	15043A	15055C	15301A	15326G	16124C	16183C	16189C	16293T	16297C	16298d	16325C	16362C
TL357	LU3	MG273013	B4g2	61A	62A	73G	263G	315.1C	523d	524d	750G	1438G	2378T	2706G	4769G	6482T	7028T	8215T	8281d	8282d	8283d	8284d	8285d	8286d	8287d	8288d	8289d	8860G	9968T	11719A	14766T	15326G	16181d	16182d	16183d	16189C	16213A	16217C	16261T	16292T	16519C
TL359	LU3	MG273014	M12a1a	73G	127C	128T	146C	152C	263G	315.1C	318C	326G	489C	750G	1438G	1819C	2706G	4170T	4769G	5580C	6293C	6338G	7028T	8701G	8860G	9064A	9540C	10235C	10398G	10400T	10873C	11719A	12030G	12358G	12372A	12705T	14569A	14727C	14766T	14783C	15010G	15043A	15301A	15326G	15463G	15562G	15651T	16093C	16223T
TL363	LU3	MG273015	M7b1a1a3	73G	150T	199C	204C	263G	309.1C	315.1C	456T	489C	750G	1438G	2706G	4048A	4071T	4164G	4769G	5351G	5460A	6455T	6680C	7028T	7604A	7684C	7853A	8701G	8860G	9540C	9824C	10398G	10400T	10873C	11719A	12405T	12705T	12811C	14766T	14783C	14978G	15043A	15301A	15326G	16129A	16189C	16223T	16297C
TL365	LU3	MG273016	B6a1	73G	152C	263G	315.1C	356.1C	750G	1438G	2706G	4093G	4769G	5893T	5894T	7028T	8281d	8282d	8283d	8284d	8285d	8286d	8287d	8288d	8289d	8860G	9452A	11719A	11914A	12950G	13708A	13928C	14016A	14305A	14766T	15326G	16051G	16182C	16183C	16189d	16519C
TL369	LU3	MG273017	M7b1a1f	73G	150T	189G	199C	263G	489C	750G	1438G	2706G	4048A	4071T	4113A	4164G	4769G	5351G	5460A	6455T	6680C	7028T	7684C	7853A	8110C	8701G	8860G	9540C	9824C	10398G	10400T	10873C	11719A	12007A	12405T	12705T	12811C	14766T	14783C	15043A	15301A	15326G	16129A	16223T	16297C	16519C
TL390	LU3	MG273018	F1a1c	73G	249d	263G	309.1C	315.1C	523d	524d	548T	750G	1438G	2706G	3970T	4086T	4769G	6392C	6962A	7028T	8222C	8860G	9053A	9527T	9548A	10211T	10310A	10410C	10609C	11719A	12406A	12882T	13759A	13928C	14766T	15326G	16162G	16172C	16261T	16304C	16519C
TL403	LU4	MG273019	M7b1a1	73G	150T	159C	199C	263G	309.1CC	315.1C	489C	750G	1438G	2706G	4048A	4071T	4164G	4769G	5351G	5460A	6455T	6680C	7028T	7684C	7853A	8245G	8701G	8860G	9196A	9540C	9824C	10398G	10400T	10873C	11719A	12405T	12705T	12811C	14766T	14783C	15043A	15301A	15326G	16129A	16223T	16297C
TL405	LU4	MG273020	M7b1a1h	73G	150T	199C	263G	309.1C	315.1C	489C	750G	1438G	2706G	4048A	4071T	4164G	4769G	5351G	5460A	6455T	6680C	7028T	7684C	7853A	8701G	9540C	9824C	10397G	10398G	10400T	10873C	11719A	12405T	12705T	12811C	14766T	14783C	15043A	15301A	15326G	16038G	16129A	16220C	16223T	16297C
TL407	LU4	MG273021	M7b1a1h	73G	150T	199C	263G	309.1C	315.1C	489C	750G	1438G	2706G	4048A	4071T	4164G	4769G	5351G	5460A	6455T	6680C	7028T	7684C	7853A	8701G	9540C	9824C	10397G	10398G	10400T	10873C	11719A	12405T	12705T	12811C	14766T	14783C	15043A	15301A	15326G	16038G	16129A	16220C	16223T	16297C
TL409	LU4	MG273022	B5a1a	73G	210G	263G	309.1CC	315.1C	523d	524d	709A	750G	1438G	2706G	3537G	4769G	6960T	7028T	8281d	8282d	8283d	8284d	8285d	8286d	8287d	8288d	8289d	8584A	8860G	9950C	10398G	10463C	11719A	13145A	13395G	14766T	15235G	15326G	16140C	16183C	16189C	16266A	16519C
TL411	LU4	MG273023	C7a1	73G	146C	195C	228T	249d	263G	315.1C	489C	750G	1438G	1664A	2706G	3537G	3552A	4715G	4769G	5821A	6338G	7028T	7196A	7853A	8584A	8701G	8860G	9540C	9545G	10398G	10400T	10750G	10873C	11719A	11914A	12705T	12957C	13263G	14318C	14766T	14783C	14978G	15043A	15301A	15326G	15487T	16223T	16263C	16298C
TL413	LU4	MG273024	F1f	73G	249d	263G	315.1C	523d	524d	750G	1438G	2706G	3970T	4715G	4769G	6392C	6515C	6962A	7028T	8860G	9053A	10310A	10609C	11719A	12406A	12771A	12882T	13759A	13928C	14766T	15326G	16129A	16172C	16304C	16519C
TL415	LU4	MG273025	F3a1	73G	207A	249d	263G	309.1CC	315.1C	709A	750G	1438G	2706G	3434G	3970T	4769G	4824G	4991A	5585A	5894G	5913A	5978G	6392C	7028T	8860G	10310A	10320A	11065G	11719A	12621T	13145A	13928C	14766T	14971C	15326G	15412G	16260T	16298C	16355T	16362C
TL417	LU4	MG273026	M7b1a1a	73G	150T	182T	199C	263G	459d	489C	750G	1438G	1806C	2706G	4048A	4071T	4164G	4769G	5351G	5460A	6455T	6680C	7028T	7684C	7853A	8701G	8860G	9540C	9824C	10398G	10400T	10873C	11719A	12405T	12705T	12811C	14766T	14783C	15043A	15301A	15326G	16129A	16189C	16223T	16297C
TL419	LU4	MG273027	B5a1	73G	210G	263G	523d	524d	709A	750G	1438G	2706G	3537G	4742C	4769G	6960T	7028T	8281d	8282d	8283d	8284d	8285d	8286d	8287d	8288d	8289d	8584A	8860G	9950C	10304C	10398G	11719A	12216T	14766T	15106A	15235G	15326G	15862C	16140C	16182C	16183C	16189d	16266A	16362C	16519C
TL423	LU4	MG273028	M7b1a1+(16192)	73G	150T	182T	199C	263G	459d	489C	750G	1438G	1806C	2706G	4048A	4071T	4164G	4769G	5351G	5460A	6455T	6680C	7028T	7684C	7853A	8701G	8860G	9540C	9824C	10398G	10400T	10873C	11719A	12405T	12705T	12811C	14766T	14783C	15043A	15301A	15326G	16129A	16189C	16192T	16223T	16297C
TL427	LU4	MG273029	M7b1a1a3	73G	150T	199C	204C	207A	263G	489C	750G	1438G	2706G	3861G	4048A	4071T	4164G	4769G	5351G	5460A	6455T	6680C	7028T	7684C	7853A	8701G	8860G	9540C	9824C	10398G	10400T	10873C	11719A	12405T	12705T	12811C	14766T	14783C	14978G	14996A	15043A	15301A	15326G	16129A	16189C	16223T	16248T	16297C
TL429	LU4	MG273030	C7a1	73G	146C	195C	228T	249d	263G	489C	750G	1438G	1664A	2706G	3537G	3552A	4715G	4769G	5821A	6338G	7028T	7196A	7853A	8584A	8701G	8860G	9540C	9545G	10398G	10400T	10750G	10873C	11719A	11914A	12705T	12957C	13263G	14318C	14766T	14783C	14978G	15043A	15301A	15326G	15487T	16223T	16263C	16298C	16327T
TL431	LU4	MG273031	C7a1	73G	146C	195C	228T	249d	263G	489C	750G	1438G	1664A	2706G	3537G	3552A	4715G	4769G	5821A	6338G	7028T	7196A	7853A	8584A	8701G	8860G	9540C	9545G	10398G	10400T	10750G	10873C	11719A	11914A	12705T	12957C	13263G	14318C	14766T	14783C	14978G	15043A	15301A	15326G	15487T	16223T	16263C	16298C	16327T
TL433	LU4	MG273032	M7b1a1+(16192)	73G	150T	182T	199C	263G	315.1C	459d	489C	750G	1438G	1806C	2706G	4048A	4071T	4164G	4769G	5351G	5460A	6455T	6680C	7028T	7684C	7853A	8701G	8860G	9540C	9824C	10398G	10400T	10873C	11719A	12405T	12705T	12811C	14766T	14783C	15043A	15301A	15326G	16129A	16189C	16192T	16223T	16297C
TL435	LU4	MG273033	M7b1a1h	73G	150T	199C	263G	309.1C	315.1C	489C	750G	1438G	2706G	4048A	4071T	4164G	4769G	5351G	5460A	6455T	6680C	7028T	7684C	7853A	8701G	9540C	9824C	10397G	10398G	10400T	10873C	11719A	12405T	12705T	12811C	14766T	14783C	15043A	15301A	15326G	16038G	16129A	16220C	16223T	16297C
TL449	LU4	MG273034	B5a1	73G	210G	263G	523d	524d	709A	750G	1438G	2706G	3537G	4742C	4769G	6960T	7028T	8281d	8282d	8283d	8284d	8285d	8286d	8287d	8288d	8289d	8584A	8860G	9950C	10304C	10398G	11719A	12216T	14766T	15106A	15235G	15326G	15862C	16140C	16183C	16189d	16266A	16362C	16519C
TU101	YU3	MG273035	B6a1a	73G	146C	263G	315.1C	356.1C	750G	1438G	1719A	2706G	4093G	4769G	4904A	5894C	6170T	7028T	8281d	8282d	8283d	8284d	8285d	8286d	8287d	8288d	8289d	8860G	9452A	11719A	11914A	12459G	12950G	13928C	14110C	14305A	14766T	15326G	16051G	16182C	16183C	16189d	16519C	16527T
TU103	YU3	MG273036	R9b1a3	73G	152C	263G	309.1C	315.1C	523d	524d	750G	1438G	1541C	2706G	3204T	3316A	3970T	4769G	6815C	7028T	8860G	10101C	11719A	12714C	13928C	14766T	15326G	16192T	16304C	16309G	16390A
TU104	YU3	MG273037	C7a	44.1C	73G	249d	263G	315.1C	489C	750G	1438G	2706G	3552A	4233C	4715G	4769G	5821A	6338G	7028T	7196A	7853A	8584A	8701G	8860G	9540C	9545G	10398G	10400T	10873C	11719A	11914A	12705T	13263G	14318C	14766T	14783C	15043A	15301A	15326G	15487T	16223T	16298C	16327T	16519C
TU105	YU3	MG273038	M	73G	143A	146C	263G	309.1C	315.1C	489C	750G	1438G	1598A	2706G	4093G	4769G	4820A	6249A	7028T	7337A	8701G	8757C	8860G	9126C	9540C	9656C	10398G	10400T	10873C	11719A	12498T	12705T	13824G	13928A	14766T	14783C	15043A	15301A	15326G	15836G	16086C	16172C	16183C	16189C	16214T	16223T	16311C	16317G	16325C
TU107	YU3	MG273039	F1f	73G	249d	263G	315.1C	523d	524d	750G	1438G	2706G	3970T	4715G	4769G	6392C	6515C	6962A	7028T	8860G	9053A	10310A	10609C	11719A	12406A	12771A	12882T	13275G	13759A	13928C	14766T	15326G	16129A	16172C	16304C	16519C
TU109	YU3	MG273040	B4a1e	73G	146C	226C	263G	315.1C	356.1C	523d	524d	750G	1438G	2706G	3548C	4343G	4769G	5465C	5892C	7028T	8281d	8282d	8283d	8284d	8285d	8286d	8287d	8288d	8289d	8860G	9123A	9477A	9740T	10238C	11719A	13145A	14766T	15326G	16168T	16182C	16183C	16189C	16217C	16261T	16311C	16519C
TU110	YU3	MG273041	N9a6	73G	150T	263G	309.1C	315.1C	750G	1438G	2706G	4769G	4856C	5231A	5417A	7028T	8573A	8860G	9506T	10084C	11399C	11719A	12358G	12372A	12705T	14766T	15080G	15326G	16223T	16257A	16261T	16266G	16292T	16318G	16519C
TU111	YU3	MG273042	A+152+16362+200	73G	151T	152C	200G	235G	263G	309.1C	315.1C	523d	524d	663G	750G	1438G	1736G	2706G	4248C	4314C	4769G	4824G	7028T	7298G	8531G	8682G	8794T	8812G	8860G	11719A	12705T	14766T	15326G	16168T	16223T	16290T	16319A	16362C
TU112	YU3	MG273043	F1f	73G	249d	263G	523d	524d	750G	1438G	2706G	3970T	4715G	4769G	6392C	6515C	6962A	7028T	8860G	9053A	10310A	10609C	11719A	12406A	12771A	12882T	13275G	13759A	13928C	14766T	15326G	16129A	16172C	16304C	16519C
TU113	YU3	MG273044	C7a	44.1C	73G	249d	263G	315.1C	489C	750G	1438G	2706G	3552A	4233C	4715G	4769G	5821A	6338G	7028T	7196A	7853A	8584A	8701G	8860G	9540C	9545G	10398G	10400T	10873C	11719A	11914A	12705T	13263G	14318C	14766T	14783C	15043A	15301A	15326G	15487T	16223T	16298C	16327T	16519C
TU115	YU3	MG273045	M7b1a1b	73G	150T	199C	204C	263G	309.1C	315.1C	489C	750G	1438G	2706G	3483A	4048A	4071T	4164G	4769G	5351G	5460A	6455T	6680C	7028T	7684C	7853A	8701G	8860G	9540C	9824C	10398G	10400T	10873C	11719A	12405T	12705T	12811C	14766T	14783C	15043A	15301A	15326G	16223T	16297C
TU117	YU3	MG273046	B5a1a	73G	210G	263G	309.1C	315.1C	523d	524d	709A	750G	1438G	2706G	3537G	4769G	6960T	7028T	8281d	8282d	8283d	8284d	8285d	8286d	8287d	8288d	8289d	8584A	8860G	9950C	10398G	11719A	13145A	13395G	14766T	15235G	15326G	16131C	16140C	16182d	16183d	16189C	16266A	16519C
TU119	YU3	MG273047	M7b1a1b	73G	150T	199C	204C	263G	489C	750G	1438G	2706G	3483A	4048A	4071T	4164G	4769G	5351G	5460A	6455T	6680C	7028T	7684C	7853A	8701G	8860G	9540C	9824C	10398G	10400T	10873C	11719A	12405T	12705T	12811C	14766T	14783C	15043A	15301A	15326G	16223T	16297C
TU121	YU3	MG273048	M61	73G	263G	309.1C	315.1C	489C	750G	1193C	1342T	1438G	2706G	4769G	5812G	6253C	7028T	7759C	8269A	8701G	8860G	9540C	10398G	10400T	10873C	11719A	11810T	12705T	12732C	13468T	14334T	14766T	14783C	15043A	15301A	15326G	16223T	16304C	16344T	16362C	16381C	16519C
TU123	YU3	MG273049	B6a	73G	150T	263G	309.1C	315.1C	750G	1438G	2706G	4769G	5894C	7028T	8281d	8282d	8283d	8284d	8285d	8286d	8287d	8288d	8289d	8860G	9452A	9545G	11719A	11914A	12454A	12950G	13928C	14305A	14766T	15326G	16093C	16179T	16182C	16183C	16189C
TU124	YU3	MG273050	B6a	73G	150T	263G	309.1C	315.1C	750G	1438G	2706G	4769G	5894C	7028T	8281d	8282d	8283d	8284d	8285d	8286d	8287d	8288d	8289d	8860G	9452A	9545G	11719A	11914A	12454A	12950G	13928C	14305A	14766T	15326G	16093C	16179T	16182C	16183C	16189C
TU126	YU3	MG273051	M71a2	73G	143A	146C	263G	309.1C	315.1C	489C	750G	1284C	1438G	2706G	4769G	7028T	8440G	8701G	8718G	8838A	8860G	9540C	9615C	10398G	10400T	10873C	11719A	12681C	12705T	13407G	14605G	14766T	14783C	15043A	15301A	15326G	15458C	16093C	16129A	16140C	16223T	16271C	16295T	16304C
TU128	YU3	MG273052	N21+195	73G	146C	150T	195C	263G	315.1C	337d	750G	1438G	2706G	4541A	4769G	6752G	7028T	8701G	8860G	10583G	11719A	12705T	13437C	14560A	14766T	15043A	15326G	16172C	16182G	16193T	16223T	16519C
TU129	YU3	MG273053	D5b4	73G	150T	456T	489C	681C	711C	750G	1048T	1107C	1438G	2706G	4048A	4769G	4883T	5153G	5178A	5301G	7028T	8701G	8860G	9180G	9540C	9667G	10192T	10397G	10398G	10400T	10873C	11176A	11719A	12705T	13954T	14766T	14783C	15043A	15301A	15326G	15724G	16189C	16223T	16362C	16519C
TU133	YU3	MG273054	D4g2a1	73G	146C	263G	298T	309.1C	315.1C	489C	750G	1438G	2706G	3010A	4394T	4769G	4883T	5178A	5231A	5655C	7028T	8414T	8701G	8860G	9540C	10398G	10400T	10873C	11059T	11719A	12372A	12705T	13104G	14668T	14766T	14783C	15043A	15301A	15326G	16095T	16169T	16223T	16266T	16274A	16362C
TU135	YU3	MG273055	D4a	73G	152C	263G	309.1C	315.1C	489C	750G	1438G	2706G	3010A	3206T	4769G	4883T	5178A	5582G	6975C	7028T	7789A	8414T	8473C	8701G	8860G	9540C	10398G	10400T	10873C	11719A	12705T	14668T	14766T	14783C	14979C	15043A	15301A	15326G	16129A	16223T	16362C
TU137	YU3	MG273056	D4j1a1	73G	263G	315.1C	489C	750G	1438G	2706G	2857C	3010A	4769G	4883T	4898T	5178A	5262A	6722A	7028T	7581C	7783C	8414T	8701G	8860G	9540C	10398G	10400T	10873C	11696A	11719A	12130C	12358G	12705T	14668T	14766T	14783C	15043A	15295T	15301A	15326G	16086C	16223T	16362C
TU138	YU3	MG273057	F1a1a1	73G	249d	263G	309.1CC	315.1C	523d	524d	750G	1438G	2706G	3970T	4086T	4769G	5234T	6392C	6962A	7028T	8149G	8860G	9053A	9097G	9548A	10310A	10609C	11215T	11719A	12406A	12882T	13759A	13928C	14766T	15326G	15328G	16108T	16129A	16162G	16172C	16304C	16519C
TU139	YU3	MG273058	B6a	73G	150T	263G	309.1C	315.1C	750G	1438G	2706G	4769G	5892.1TTC	5894C	7028T	8281d	8282d	8283d	8284d	8285d	8286d	8287d	8288d	8289d	8860G	9452A	9545G	11719A	11914A	12454A	12950G	13928C	14305A	14766T	15326G	16093C	16179T	16183C	16189d
TU141	YU3	MG273059	C7a	44.1C	73G	249d	263G	489C	750G	1438G	2706G	3552A	4233C	4715G	4769G	5821A	6338G	7028T	7196A	7853A	8584A	8701G	8860G	9540C	9545G	10398G	10400T	10873C	11719A	11914A	12705T	13263G	14318C	14766T	14783C	15043A	15301A	15326G	15487T	16223T	16298C	16327T	16519C
TU201	YU4	MG273060	M12a1a	73G	125C	127C	128T	146C	152C	263G	315.1C	318C	326G	489C	750G	1438G	1819C	2706G	4170T	4769G	5580C	6293C	7028T	8093C	8701G	8860G	9064A	9540C	10235C	10398G	10400T	10873C	11719A	12030G	12358G	12372A	12705T	14569A	14727C	14766T	14783C	15010G	15043A	15301A	15326G	15463G	15562G	15651T	16223T
TU203	YU4	MG273061	B6a	73G	150T	263G	750G	1193C	1438G	2706G	4769G	5894T	7028T	8281d	8282d	8283d	8284d	8285d	8286d	8287d	8288d	8289d	8701G	8860G	9452A	10849T	11719A	11914A	12346T	12950G	13928C	14305A	14766T	15326G	16093C	16179T	16182d	16183d	16189C
TU205	YU4	MG273062	M71b	73G	151T	263G	489C	524.1ACAC	750G	1438G	2706G	3777C	4769G	5471A	7028T	7055G	8521G	8701G	8718G	8860G	9540C	9548A	10398G	10400T	10873C	11719A	12705T	13149G	14766T	14783C	15043A	15301A	15326G	15458C	16172C	16223T	16260T	16264T	16271C	16519C
TU207	YU4	MG273063	B5a1a	73G	210G	263G	309.1C	315.1C	523d	524d	709A	750G	1438G	2706G	3537G	4769G	6960T	7028T	8281d	8282d	8283d	8284d	8285d	8286d	8287d	8288d	8289d	8584A	8860G	9192A	9950C	10398G	11719A	12588T	13145A	13395G	14766T	15235G	15326G	15930A	16140C	16189C	16266A	16519C
TU209	YU4	MG273064	F1a1	73G	249d	263G	309.1CC	315.1C	523d	524d	750G	1438G	2706G	3970T	4086T	4769G	6392C	6962A	7028T	8860G	9053A	9548A	10310A	10609C	11176A	11719A	12406A	12561A	12882T	13759A	13928C	14766T	15326G	15884A	16129A	16162G	16172C	16304C	16519C
TU211	YU4	MG273065	M12a1a	73G	125C	127C	128T	146C	152C	263G	315.1C	318C	326G	489C	750G	1438G	1819C	2706G	4170T	4769G	5580C	6293C	6338G	7028T	8701G	8860G	9064A	9540C	10235C	10398G	10400T	10873C	11719A	12030G	12358G	12372A	12705T	14569A	14727C	14766T	14783C	15010G	15043A	15301A	15326G	15463G	15562G	15651T	16223T
TU213	YU4	MG273066	M7c1c2	73G	146A	199C	204C	263G	309.1C	315.1C	489C	523d	524d	750G	960.1C	1438G	2706G	3606G	4071T	4137T	4769G	4850T	5442C	6455T	7028T	8701G	8860G	9540C	9824C	10398G	10400T	10750G	10873C	11665T	11719A	12091C	12705T	14766T	14783C	15043A	15236G	15301A	15326G	16519C
TU215	YU4	MG273067	M5b	73G	263G	315.1C	489C	523d	524d	709A	750G	1438G	1888A	2706G	3010A	3438A	4769G	6176C	6261A	7028T	8251A	8701G	8784T	8860G	9540C	10398G	10400T	10873C	11719A	12705T	13368A	14766T	14783C	15043A	15301A	15326G	15758G	15930A	16129A	16223T	16362C	16519C
TU217	YU4	MG273068	C7a	44.1C	73G	249d	263G	315.1C	489C	750G	1438G	2706G	3552A	4715G	4769G	5821A	6338G	7028T	7196A	7853A	8584A	8701G	8860G	9540C	9545G	10398G	10400T	10873C	11719A	11914A	12705T	13263G	14318C	14766T	14783C	15043A	15301A	15326G	15487T	16223T	16298C	16327T	16519C
TU219	YU4	MG273069	C7a	44.1C	73G	249d	263G	315.1C	489C	750G	1438G	2706G	3552A	4715G	4769G	5821A	6338G	7028T	7196A	7853A	8584A	8701G	8860G	9540C	9545G	10398G	10400T	10873C	11719A	11914A	12705T	13263G	14318C	14766T	14783C	15043A	15301A	15326G	15487T	16223T	16298C	16327T	16519C
TU221	YU4	MG273070	B5a1	73G	195C	210G	263G	309.1C	315.1C	523d	524d	709A	750G	1438G	2706G	3537G	4769G	6960T	7028T	7325G	8281d	8282d	8283d	8284d	8285d	8286d	8287d	8288d	8289d	8584A	8860G	9950C	10398G	10807G	11719A	14766T	15235G	15326G	16140C	16189C	16266A
TU223	YU4	MG273071	M7b1a1f	73G	150T	199C	263G	309.1CC	315.1C	332T	489C	750G	1438G	2706G	4048A	4071T	4164G	4769G	5351G	5460A	6455T	6680C	6869T	7028T	7684C	7853A	8110C	8701G	8860G	9540C	9824C	10358G	10398G	10400T	10873C	11719A	12405T	12705T	12811C	13681G	14766T	14783C	15043A	15301A	15326G	16129A	16183C	16189C	16223T
TU225	YU4	MG273072	M7b1a1a3	73G	150T	199C	204C	207A	263G	315.1C	489C	750G	1438G	2706G	3736A	4048A	4071T	4164G	4769G	5351G	5460A	6455T	6680C	7028T	7684C	7853A	8701G	8860G	9540C	9615C	9824C	10398G	10400T	10873C	11719A	12405T	12705T	12811C	14419T	14766T	14783C	14978G	15043A	15301A	15326G	16093C	16129A	16189C	16192.1T
TU227	YU4	MG273073	M12b1b	73G	152C	185A	189G	263G	315.1C	489C	523d	524d	750G	1438G	2706G	3897T	4170T	4769G	5580C	7028T	8701G	8860G	9540C	10398G	10400T	10873C	11359G	11719A	12030G	12372A	12705T	14569A	14727C	14766T	14783C	14788C	14869A	15010G	15043A	15301A	15326G	16108T	16129A	16172C	16223T	16234T	16250T	16290T	16311C
TU229	YU4	MG273074	R9b1a3	73G	152C	263G	309.1CC	315.1C	523d	524d	750G	1438G	1541C	2706G	3204T	3316A	3970T	4769G	6815C	7028T	8860G	11719A	12007A	12714C	13928C	14766T	15326G	16192T	16239T	16304C	16309G	16390A	16519C
TU231	YU4	MG273075	R9b2	73G	263G	750G	1438G	1541C	2706G	3591A	3666A	3970T	4232C	4769G	6647G	7028T	8724G	8860G	11299C	11353C	11422T	11719A	13191C	13722G	13928C	14766T	15314A	15326G	15883A	16304C	16362C	16519C
TU233	YU4	MG273076	N22	73G	150T	263G	315.1C	335G	750G	942G	1438G	1503A	2706G	4769G	4820A	5130C	7028T	7158G	8860G	9254G	11365C	11719A	12705T	13819C	13980A	14766T	15326G	16168T	16223T	16249C
TU235	YU4	MG273077	M7b1a1f	73G	150T	199C	263G	309.1CC	315.1C	332T	489C	750G	1438G	2706G	4048A	4071T	4164G	4769G	5351G	5460A	6455T	6680C	6869T	7028T	7684C	7853A	8110C	8701G	8860G	9540C	9824C	10358G	10398G	10400T	10873C	11719A	12405T	12705T	12811C	13681G	14766T	14783C	15043A	15301A	15326G	16129A	16183C	16189C	16223T
TU237	YU4	MG273078	D4h3	73G	152C	263G	309.1CC	315.1C	489C	750G	1438G	2706G	3010A	3336C	3644C	4418C	4562G	4769G	4883T	5048C	5147A	5178A	7028T	8414T	8701G	8860G	9540C	10398G	10400T	10873C	11150A	11719A	12373G	12705T	13135A	14668T	14766T	14783C	15043A	15301A	15326G	15346A	16223T	16301T	16362C	16519C
TU239	YU4	MG273079	M55	73G	94A	173C	204C	263G	309.1C	315.1C	482C	489C	709A	750G	1393A	1438G	2706G	3540C	4491A	4769G	5563A	7028T	8279.1T	8701G	8860G	9477A	9540C	9938C	10398G	10400T	10873C	11314G	11719A	12705T	14766T	14783C	15043A	15301A	15326G	16217C	16223T	16319A	16381C	16519C
TU241	YU4	MG273080	M55	73G	94A	173C	204C	263G	309.1C	315.1C	482C	489C	709A	750G	1393A	1438G	2706G	3540C	4491A	4769G	5563A	7028T	8279.1T	8701G	8860G	9477A	9540C	9938C	10398G	10400T	10873C	11314G	11719A	12705T	14766T	14783C	15043A	15301A	15326G	16217C	16223T	16319A	16381C	16519C
TU243	YU4	MG273081	B4b1a2a	73G	207A	263G	309.1C	315.1C	498T	499A	750G	827G	1438G	1719A	2220G	2706G	4769G	4820A	5899.1C	6023A	6216C	6413C	7028T	7993C	8281d	8282d	8283d	8284d	8285d	8286d	8287d	8288d	8289d	8860G	11719A	13590A	14766T	15077A	15301A	15326G	15535T	16136C	16183C	16189C	16217C	16234T	16309G	16519C
TU245	YU4	MG273082	B4b1a2a	73G	207A	263G	498T	499A	750G	827G	1438G	1719A	2220G	2706G	4769G	4820A	5899.1C	6023A	6216C	6413C	7028T	7993C	8281d	8282d	8283d	8284d	8285d	8286d	8287d	8288d	8289d	8860G	11719A	13590A	14766T	15077A	15301A	15326G	15535T	16136C	16183C	16189C	16217C	16234T	16309G	16519C
TU247	YU4	MG273083	B4b1a2a	73G	207A	263G	498T	499A	750G	827G	1438G	1719A	2220G	2706G	4769G	4820A	5899.1C	6023A	6216C	6413C	7028T	7993C	8281d	8282d	8283d	8284d	8285d	8286d	8287d	8288d	8289d	8860G	11719A	13590A	14766T	15077A	15301A	15326G	15535T	16136C	16183C	16189C	16217C	16234T	16309G	16519C
TU249	YU4	MG273084	M75	73G	146C	150T	152C	263G	309.1CC	315.1C	489C	750G	1438G	1719A	2706G	3316A	3453T	3666A	4769G	5147A	6480A	7028T	7313T	7765G	8701G	8860G	9540C	9755A	10398G	10400T	10873C	11719A	12279G	12609C	12705T	13269G	13768C	14110C	14224T	14356T	14766T	14783C	15043A	15109C	15301A	15326G	16068C	16126C	16182C
TU301	YU5	MG273085	M7b1a1a2	73G	150T	199C	263G	309.1C	315.1C	489C	593C	750G	1438G	1694C	2706G	4048A	4071T	4137T	4164G	4769G	5351G	5460A	6455T	6680C	7028T	7684C	7853A	8701G	8860G	9540C	9824C	10398G	10400T	10873C	11659T	11719A	12405T	12705T	12811C	14766T	14783C	15043A	15301A	15326G	16129A	16189C	16192T	16223T	16297C
TU303	YU5	MG273086	R2+13500	73G	152C	263G	309.1C	315.1C	750G	1438G	2706G	4216C	7028T	7657C	8473C	8860G	9932A	10685A	11719A	12654G	13500C	14305A	14590T	14766T	15326G	16071T	16362C
TU305	YU5	MG273087	G2a1	34A	73G	263G	315.1C	489C	709A	750G	1438G	2706G	4769G	4833G	5108C	5601T	5840T	7028T	7600A	8701G	8860G	9377G	9540C	9575A	10398G	10400T	10873C	11719A	12705T	13563G	14200C	14569A	14766T	14783C	15043A	15301A	15326G	16129A	16223T	16278T	16362C
TU307	YU5	MG273088	A17	73G	152C	235G	263G	309.1C	315.1C	523d	524d	663G	750G	1438G	1736G	2706G	4113A	4248C	4769G	4824G	5514G	7028T	8675C	8794T	8860G	9126C	11719A	12705T	14577C	14581C	14766T	14924C	15217A	15326G	16086C	16223T	16266T	16290T	16319A	16362C	16519C
TU309	YU5	MG273089	F1a1a1	73G	249d	263G	309.1C	315.1C	523d	524d	750G	2706G	3414T	3970T	4086T	4769G	6392C	6962A	7028T	8149G	8860G	9053A	9548A	10310A	10609C	11215T	11719A	12136C	12406A	12882T	13759A	13928C	14766T	15326G	16108T	16129A	16162G	16172C	16304C	16519C
TU311	YU5	MG273090	F1f	73G	249d	263G	315.1C	523d	524d	750G	1438G	2706G	3970T	4715G	4769G	5964C	6392C	6515C	6962A	7028T	8860G	9053A	9142A	10310A	10609C	11719A	12406A	12771A	12882T	13759A	13928C	14766T	15326G	16129A	16172C	16304C	16519C
TU313	YU5	MG273091	A17	73G	152C	235G	263G	309.1CC	315.1C	523d	524d	663G	750G	1438G	1736G	2706G	4113A	4248C	4769G	4824G	5514G	7028T	8794T	8860G	9126C	11719A	12705T	14766T	14861A	15217A	15326G	16129A	16136C	16223T	16284G	16290T	16319A	16362C	16519C
TU315	YU5	MG273092	A17	73G	152C	235G	263G	309.1C	315.1C	523d	524d	663G	750G	1438G	1736G	2706G	4113A	4248C	4769G	4824G	5514G	7028T	8794T	8860G	9126C	11719A	12705T	14766T	14861A	15217A	15326G	16129A	16136C	16223T	16284G	16290T	16319A	16362C	16519C
TU317	YU5	MG273093	M7c1c2	73G	146A	199C	263G	315.1C	489C	523d	524d	750G	1438G	2706G	3606G	4071T	4769G	4850T	5442C	6455T	7028T	8701G	8860G	9540C	9824C	10398G	10400T	10873C	11665T	11719A	12091C	12705T	14319C	14766T	14783C	15043A	15236G	15301A	15326G	16519C
TU319	YU5	MG273094	A+152+16362+200	73G	151T	152C	200G	235G	263G	309.1C	315.1C	523d	524d	663G	750G	1438G	1736G	2706G	3594T	4248C	4314C	4769G	4824G	7028T	7298G	8531G	8682G	8794T	8812G	8860G	11719A	12705T	14766T	15326G	16168T	16223T	16290T	16319A	16362C
TU321	YU5	MG273095	F1f	73G	249d	263G	309.1C	315.1C	523d	524d	750G	1438G	2706G	3970T	4688C	4715G	4769G	6392C	6515C	6962A	7028T	7298G	8860G	9053A	10310A	10609C	11719A	12361G	12406A	12771A	12882T	13759A	13928C	14766T	15326G	16095T	16129A	16172C	16304C	16519C
TU323	YU5	MG273096	R9b1a3	73G	152C	263G	309.1C	315.1C	523d	524d	750G	1438G	1541C	2706G	3204T	3316A	3970T	4769G	6815C	7028T	8860G	10101C	11719A	12714C	13928C	14766T	15326G	16192T	16304C	16309G	16390A
TU325	YU5	MG273097	R9c1b1	73G	151T	263G	309.1C	315.1C	374G	479G	750G	1438G	2706G	3970T	4769G	7028T	7169C	7684C	7861C	8860G	11002G	11719A	12618A	13928C	14766T	15326G	15479C	15637T	16093C	16157C	16304C
TU327	YU5	MG273098	G2a1d2a	73G	260A	263G	315.1C	489C	709A	750G	1438G	2706G	4769G	5108C	5601T	6737G	7028T	7600A	8108G	8440G	8701G	8748T	8860G	9377G	9540C	9575A	10398G	10400T	10873C	11719A	12311C	12705T	13563G	14200C	14569A	14766T	14783C	15043A	15301A	15326G	16223T	16278T	16362C
TU329	YU5	MG273099	G2a1	34A	73G	263G	489C	709A	750G	1438G	2706G	4769G	4833G	5108C	5601T	5840T	7028T	7600A	8701G	8860G	9377G	9540C	9575A	10398G	10400T	10873C	11719A	12705T	13563G	14200C	14569A	14766T	14783C	15043A	15301A	15326G	16129A	16223T	16278T	16362C
TU331	YU5	MG273100	A17	73G	152C	235G	263G	294C	309.1C	315.1C	523d	524d	663G	750G	1438G	1736G	2706G	4113A	4248C	4769G	4824G	5514G	7028T	8794T	8860G	9126C	11719A	12705T	14766T	14861A	15217A	15326G	15454C	16093C	16129A	16136C	16223T	16284G	16290T	16295T	16319A	16362C	16519C
TU333	YU5	MG273101	D4g2a1c	73G	204C	263G	298T	309.1CC	315.1C	325T	489C	750G	983T	1438G	2706G	3010A	4394T	4769G	4883T	5178A	5231A	7028T	8414T	8701G	8860G	9540C	10398G	10400T	10873C	11025C	11059T	11719A	11875C	12705T	12966A	13104G	14668T	14766T	14783C	15043A	15301A	15326G	16223T	16274A	16362C	16519C
TU335	YU5	MG273102	M7b1a1	73G	150T	199C	263G	309.1C	315.1C	489C	750G	1438G	2706G	4048A	4071T	4164G	4769G	5351G	5460A	6455T	6680C	7028T	7684C	7853A	8701G	8860G	9540C	9824C	10398G	10400T	10873C	11719A	12405T	12705T	12811C	13053T	13395G	14766T	14783C	15043A	15236G	15301A	15326G	16129A	16223T	16297C
TU337	YU5	MG273103	A17	73G	152C	235G	263G	294C	309.1C	315.1C	523d	524d	663G	750G	1438G	1736G	2706G	4113A	4248C	4769G	4824G	5514G	7028T	8794T	8860G	9126C	11719A	12705T	14766T	14861A	15217A	15326G	15454C	16093C	16129A	16136C	16223T	16284G	16290T	16295T	16319A	16362C	16519C
TU339	YU5	MG273104	A17	73G	152C	235G	263G	309.1C	315.1C	523d	524d	663G	750G	1438G	1736G	2706G	3693A	4113A	4248C	4769G	4824G	5514G	7028T	8675C	8794T	8860G	9126C	11719A	12705T	14577C	14581C	14766T	15217A	15326G	16086C	16223T	16266T	16290T	16319A	16362C	16519C
TU341	YU5	MG273105	B5a1a	73G	210G	263G	523d	524d	709A	750G	1438G	2706G	3537G	4769G	6960T	7028T	8281d	8282d	8283d	8284d	8285d	8286d	8287d	8288d	8289d	8584A	8860G	9950C	10398G	11719A	13145A	13395G	14766T	15235G	15326G	16140C	16166G	16183C	16189C	16243C	16266A	16359C	16519C
TU343	YU5	MG273106	B5a1a	73G	210G	263G	309.1C	315.1C	523d	524d	709A	750G	1438G	2706G	3537G	4769G	6960T	7028T	8281d	8282d	8283d	8284d	8285d	8286d	8287d	8288d	8289d	8584A	8860G	9950C	10398G	11719A	13145A	13395G	14766T	15235G	15326G	16140C	16166G	16183C	16189C	16243C	16266A	16359C	16519C
TU345	YU5	MG273107	M7b1a1	73G	150T	199C	263G	309.1C	315.1C	489C	750G	1438G	2706G	4048A	4071T	4164G	4769G	5351G	5460A	6455T	6680C	7028T	7684C	7853A	8701G	8860G	9540C	9824C	10398G	10400T	10873C	11719A	12405T	12705T	12811C	13053T	13395G	14766T	14783C	15043A	15236G	15301A	15326G	16129A	16223T	16297C
TU347	YU5	MG273108	B5a1a	73G	210G	263G	309.1CC	315.1C	523d	524d	709A	750G	1438G	2706G	3537G	4769G	6960T	7028T	8281d	8282d	8283d	8284d	8285d	8286d	8287d	8288d	8289d	8584A	8860G	9950C	10398G	11719A	13145A	13395G	13879C	14766T	15235G	15326G	16140C	16189C	16266A	16519C
TU349	YU5	MG273109	B5a1b1	73G	210G	263G	309.1CC	315.1C	523d	524d	709A	750G	1438G	2706G	3537G	3540C	4769G	5773A	6960T	7028T	7852A	8281d	8282d	8283d	8284d	8285d	8286d	8287d	8288d	8289d	8584A	8860G	9950C	10398G	10754G	11719A	14766T	14989T	15235G	15326G	16140C	16183C	16189C	16266A	16287T	16519C
TU351	YU5	MG273110	B5a1a	73G	210G	263G	309.1CC	315.1C	523d	524d	709A	750G	1438G	2706G	3537G	4769G	6960T	7028T	8281d	8282d	8283d	8284d	8285d	8286d	8287d	8288d	8289d	8584A	8860G	9950C	10398G	11719A	13145A	13395G	13879C	14766T	15235G	15326G	16140C	16183C	16189C	16266A	16519C
TU401	YU6	MG273111	N9a	73G	150T	263G	309.1CC	315.1C	750G	1438G	1888A	2706G	4769G	5231A	5417A	7028T	8251A	8860G	11719A	12358G	12372A	12705T	14766T	15326G	16189C	16223T	16257A	16261T
TU403	YU6	MG273112	M8a2a1	73G	263G	309.1CC	315.1C	489C	750G	1438G	2706G	2835T	3714G	4715G	4769G	6179A	6216C	7028T	7196A	8584A	8684T	8701G	8860G	9540C	10398G	10400T	10873C	11176A	11719A	12705T	14470C	14766T	14783C	15043A	15301A	15326G	15487T	16184T	16189C	16223T	16298C	16311C	16319A	16390A	16443C	16468C	16470A	16471A	16473A
TU404	YU6	MG273113	N9a	73G	150T	263G	309.1CC	315.1C	750G	1438G	1888A	2706G	4769G	5231A	5417A	7028T	8251A	8860G	11719A	12358G	12372A	12705T	14766T	15326G	16189C	16223T	16257A	16261T
TU405	YU6	MG273114	G2	73G	146C	210G	263G	328G	489C	709A	750G	1438G	2706G	4769G	4833G	5108C	5581G	5601T	5960T	7028T	8701G	8860G	9540C	10398G	10400T	10873C	11443G	11719A	12067T	12705T	13563G	14569A	14766T	14783C	15043A	15301A	15326G	16223T	16362C
TU407	YU6	MG273115	M7b1a1+(16192)	73G	150T	157C	199C	263G	489C	523d	524d	750G	1438G	2706G	4048A	4071T	4164G	4769G	5351G	5460A	6455T	6680C	7028T	7407C	7684C	7853A	8701G	8860G	9540C	9824C	10398G	10400T	10873C	11719A	12405T	12705T	12738C	12811C	14766T	14783C	15043A	15301A	15326G	16129A	16192T	16223T	16297C	16456A
TU409	YU6	MG273116	B5a1a	73G	210G	263G	309.1CC	315.1C	523d	524d	709A	750G	1438G	2706G	3537G	4769G	4988T	6960T	7028T	8281d	8282d	8283d	8284d	8285d	8286d	8287d	8288d	8289d	8584A	8860G	9950C	10398G	11719A	13145A	13395G	14766T	15235G	15326G	16129A	16140C	16148T	16183C	16189C	16227G	16266A	16519C
TU411	YU6	MG273117	G2	73G	146C	210G	263G	328G	489C	709A	750G	1438G	2706G	4769G	4833G	5108C	5581G	5601T	5960T	7028T	8701G	8860G	9540C	10398G	10400T	10873C	11443G	11719A	12067T	12705T	13563G	14569A	14766T	14783C	15043A	15301A	15326G	16223T	16362C
TU413	YU6	MG273118	M8a2a1	73G	263G	309.1CC	315.1C	489C	750G	1438G	2706G	2835T	3714G	4715G	4769G	6179A	6216C	7028T	7196A	8584A	8684T	8701G	8860G	9540C	10398G	10400T	10873C	11176A	11719A	12705T	14470C	14766T	14783C	15043A	15301A	15326G	15487T	16184T	16189C	16192T	16223T	16298C	16311C	16319A	16390A	16443C	16468C	16470A	16471A
TU415	YU6	MG273119	M8a2a1	73G	263G	309.1CC	315.1C	489C	750G	1438G	2706G	2835T	3714G	4715G	4769G	6179A	6216C	7028T	7196A	8584A	8684T	8701G	8860G	9540C	10398G	10400T	10873C	11176A	11719A	12705T	14470C	14766T	14783C	15043A	15301A	15326G	15487T	16184T	16189C	16223T	16298C	16311C	16319A	16390A	16443C	16468C	16470A	16471A	16473A
TU416	YU6	MG273120	F1a1a1	73G	195C	198T	211G	249d	263G	309.1C	315.1C	523d	524d	750G	1438G	2706G	3970T	4086T	4769G	6392C	6962A	7028T	7299G	8149G	8860G	9053A	9548A	10310A	10609C	11215T	11719A	12406A	12437G	12882T	13759A	13928C	14766T	15326G	16108T	16129A	16162G	16172C	16300G	16304C	16519C
TU417	YU6	MG273121	B4a1c4	73G	146C	263G	523d	524d	709A	750G	1438G	2706G	4769G	5465C	7028T	8281d	8282d	8283d	8284d	8285d	8286d	8287d	8288d	8289d	8860G	9123A	10238C	11719A	12904G	14766T	15326G	16093C	16183C	16189d	16217C	16261T	16519C
TU419	YU6	MG273122	R9b1a3	73G	152C	263G	309.1C	315.1C	523d	524d	750G	1438G	1541C	2706G	3204T	3316A	3970T	4769G	6815C	7028T	8860G	11719A	12007A	12714C	13928C	14766T	15326G	16189C	16192T	16239T	16304C	16309G	16390A	16519C
TU421	YU6	MG273123	M7b1a1+(16192)	73G	150T	199C	263G	309.1C	315.1C	489C	750G	1192A	1438G	2706G	3397G	4048A	4071T	4164G	4340G	4769G	5351G	5460A	6455T	6680C	7028T	7684C	7853A	8473C	8701G	8860G	9540C	9824C	10398G	10400T	10873C	11719A	12384C	12405T	12705T	12811C	14766T	14783C	15043A	15301A	15326G	16129A	16192T	16223T	16297C
TU423	YU6	MG273124	C7a2	73G	249d	263G	309.1CC	315.1C	489C	750G	1438G	2232.1A	2706G	3552A	4715G	4769G	5821A	6338G	7028T	7196A	7853A	8584A	8701G	8860G	9540C	9545G	10398G	10400T	10873C	11719A	11914A	12705T	13263G	13681G	14318C	14766T	14783C	15043A	15301A	15326G	15487T	16189C	16223T	16298C	16327T	16519C
TU427	YU6	MG273125	M8a2a1	73G	263G	309.1CC	315.1C	489C	750G	1438G	2706G	2835T	3714G	4715G	4769G	6179A	6216C	7028T	7196A	8584A	8684T	8701G	8860G	9540C	10398G	10400T	10873C	11176A	11719A	12705T	14470C	14766T	14783C	15043A	15301A	15326G	15487T	16184T	16189C	16192T	16223T	16298C	16311C	16319A	16390A	16443C	16468C	16470A	16471A
TU428	YU6	MG273126	F3a1	73G	207A	249d	263G	309.1C	315.1C	709A	750G	1438G	2706G	3434G	3970T	4769G	4824G	4991A	5585A	5894G	5913A	5978G	6392C	7028T	8860G	10310A	10320A	11065G	11719A	12621T	13928C	14766T	14971C	15326G	15412G	16260T	16298C	16355T	16362C
TU429	YU6	MG273127	B5a1a	73G	210G	263G	523d	524d	709A	750G	1438G	2706G	3537G	4769G	4988T	6960T	7028T	8281d	8282d	8283d	8284d	8285d	8286d	8287d	8288d	8289d	8584A	8860G	9950C	10398G	11719A	13145A	13395G	14766T	15235G	15326G	16129A	16140C	16148T	16183C	16189C	16227G	16266A	16519C
TU430	YU6	MG273128	G3b2	73G	146C	263G	309.1C	315.1C	489C	709A	750G	1438G	2706G	4769G	4833G	5108C	6896C	7028T	8701G	8860G	9540C	10398G	10400T	10873C	11719A	12705T	13477A	14569A	14605G	14766T	14783C	15043A	15301A	15326G	15927A	16223T	16274A	16362C
TU431	YU6	MG273129	M8a2a1	73G	263G	489C	750G	1438G	2706G	2835T	3714G	4715G	4769G	6179A	6216C	7028T	7196A	8584A	8684T	8701G	8860G	9540C	10398G	10400T	10873C	11176A	11719A	12705T	14470C	14766T	14783C	15043A	15301A	15326G	15487T	16184T	16189C	16192T	16223T	16298C	16311C	16319A	16390A	16443C	16468C	16470A	16471A	16473A
TU433	YU6	MG273130	M8a2a1	73G	263G	309.1CC	315.1C	489C	750G	1438G	2706G	2835T	3714G	4715G	4769G	6179A	6216C	7028T	7196A	8584A	8684T	8701G	8860G	9540C	10398G	10400T	10873C	11176A	11719A	12705T	14470C	14766T	14783C	15043A	15301A	15326G	15487T	16184T	16189C	16223T	16298C	16311C	16319A	16390A	16443C	16468C	16470A	16471A	16473A
TU437	YU6	MG273131	G2	73G	146C	210G	263G	328G	489C	709A	750G	1438G	2706G	4769G	4833G	5108C	5581G	5601T	5960T	7028T	8701G	8860G	9540C	10398G	10400T	10873C	11443G	11719A	12067T	12705T	13563G	14569A	14766T	14783C	15043A	15301A	15326G	16223T	16362C
TU439	YU6	MG273132	D4a	73G	152C	263G	309.1C	315.1C	489C	750G	1438G	2706G	3010A	3206T	4769G	4883T	5178A	5582G	7028T	8414T	8473C	8701G	8860G	9540C	10398G	10400T	10873C	11425G	11719A	12705T	14668T	14766T	14783C	14979C	15043A	15301A	15326G	15596A	16129A	16223T	16362C
TU443	YU6	MG273133	M8a2a1	73G	263G	309.1CC	315.1C	489C	750G	1438G	2706G	2835T	3714G	4715G	4769G	6179A	6216C	7028T	7196A	8584A	8684T	8701G	8860G	9540C	10398G	10400T	10873C	11176A	11719A	12705T	14470C	14766T	14783C	15043A	15301A	15326G	15487T	16184T	16189C	16192T	16223T	16298C	16311C	16319A	16390A	16443C	16468C	16470A	16471A
TU445	YU6	MG273134	B5a1a	73G	210G	263G	523d	524d	709A	750G	1438G	2706G	3537G	4769G	4988T	6960T	7028T	8281d	8282d	8283d	8284d	8285d	8286d	8287d	8288d	8289d	8584A	8860G	9950C	10398G	11719A	13145A	13395G	14766T	15235G	15326G	16129A	16140C	16148T	16183C	16189C	16227G	16266A	16519C
TU446	YU6	MG273135	R9b1b	73G	263G	309.1CC	315.1C	750G	1438G	1541C	2322A	2706G	3970T	4769G	7028T	8860G	11719A	12714C	13928C	14766T	15326G	16124C	16148T	16275G	16304C	16309G	16327T	16390A	16519C
[truncated: 5 more columns]
